# Supplementary material for: 1,3-Bis(hydroxy­meth­yl)benzimidazolin-2-one
Source: Acta Crystallogr Sect E Struct Rep Online. 2009 Oct 17;65(Pt 11):o2735. doi: 10.1107/S1600536809040963 (PMC2971179; doi:10.1107/S1600536809040963)
Supplement: Supplementary file 1 [file e-65-o2735-sup1.cif]

##############################################################################
###                                                                        ###
###        Electronic paper (Acta Crystallographica Section E)             ###
###                                                                        ###
##############################################################################
#                                                                            #
# This CIF contains the data in a paper accepted for publication in Acta     #
# Crystallographica Section E. It conforms to the requirements of Notes      #
# for Authors for Section E, and has been peer reviewed under the auspices   #
# of the IUCr Commission on Journals.                                        #
#                                                                            #
# Full details of the Crystallographic Information File format               #
# are given in the paper "The Crystallographic Information File (CIF):       #
# a New Standard Archive File for Crystallography" by S. R. Hall, F. H.      #
# Allen and I. D. Brown [Acta Cryst. (1991), A47, 655-685].                  #
#                                                                            #
# The current version of the core CIF dictionary is obtainable from          #
# ftp://ftp.iucr.org/pub/cif_core.dic. The current version number is 2.4.    #
#                                                                            #
# Software is freely available for graphical display of the structure(s) in  #
# this CIF.  For information consult the CIF home page http://www.iucr.org/  #
# cif/home.html                                                              #
#                                                                            #
# This file may be used for bona fide research purposes within the           #
# scientific community so long as proper attribution is given to the journal # 
# article from which it was obtained.                                        #
#                                                                            #
##############################################################################
                                             
data_global
_audit_creation_method     'SHELXL-97'
_journal_data_validation_number     ?
_journal_date_recd_electronic     2009-09-24
_journal_date_accepted     2009-10-07
_journal_name_full     'Acta Crystallographica, Section E'
_journal_year     2009
_journal_volume     65
_journal_issue     11
_journal_page_first     o2735
_journal_page_last     o2735
_journal_paper_category     QO
_journal_coeditor_code     CI2925
_publ_contact_author_name
;
 'Devarajegowda H.C'
;
_publ_contact_author_address
;
 Department of Physics
 Yuvaraja's College (Constituent College)
 University of Mysore Mysore
 Karnataka  INDIA
;
_publ_contact_author_email     'devarajegowda@yahoo.com'
_publ_contact_author_fax     '+91 0821 2419292'
_publ_contact_author_phone     '+91 0821 2518101'
_publ_section_title
;
1,3-Bis(hydroxymethyl)benzimidazolin-2-one
;
loop_
    _publ_author_name
    _publ_author_address
    'Devarajegowda, H. C.'
;
Department of Physics
Yuvaraja's College (Constituent College)
University of Mysore
Mysore 570 005
Karnataka
India
;
    'Madhura, V.'
;
Department of Chemistry
Karnatak University
Dharwad 580 003
Karnataka
India
;
    'Palakshamurthy, B. S.'
;
Department of Physics
Yuvaraja's College (Constituent College)
University of Mysore
Mysore 570 005
Karnataka
India
;
    'Jeyaseelan, S.'
;
Department of Physics
Yuvaraja's College (Constituent College)
University of Mysore
Mysore 570 005
Karnataka
India
;
    'Manohar V. Kulkarni'
;
Department of Chemistry
Karnatak University
Dharwad 580 003
Karnataka
India
;
data_I
_audit_creation_method     SHELXL-97
_chemical_name_systematic
;
1,3-Bis(hydroxymethyl)benzimidazolin-2-one
;
_chemical_name_common     ?
_chemical_formula_moiety     'C9 H10 N2 O3'
_chemical_formula_sum     'C9 H10 N2 O3'
_chemical_formula_iupac     'C9 H10 N2 O3'
_chemical_formula_weight     194.19
_chemical_melting_point     433
_symmetry_cell_setting     Monoclinic
_symmetry_space_group_name_H-M     'C 2/c'
_symmetry_space_group_name_Hall     '-C 2yc'
loop_
    _symmetry_equiv_pos_as_xyz
    'x, y, z'
    '-x, y, -z+1/2'
    'x+1/2, y+1/2, z'
    '-x+1/2, y+1/2, -z+1/2'
    '-x, -y, -z'
    'x, -y, z-1/2'
    '-x+1/2, -y+1/2, -z'
    'x+1/2, -y+1/2, z-1/2'
_cell_length_a     13.5515(14)
_cell_length_b     11.0848(12)
_cell_length_c     17.6253(19)
_cell_angle_alpha     90.00
_cell_angle_beta     94.216(2)
_cell_angle_gamma     90.00
_cell_volume     2640.4(5)
_cell_formula_units_Z     12
_cell_measurement_reflns_used     2684
_cell_measurement_theta_min     2.32
_cell_measurement_theta_max     26.37
_cell_measurement_temperature     273(2)
_exptl_crystal_description     Plate
_exptl_crystal_colour     white
_exptl_crystal_size_max     0.22
_exptl_crystal_size_mid     0.20
_exptl_crystal_size_min     0.10
_exptl_crystal_density_diffrn     1.465
_exptl_crystal_density_meas     ?
_exptl_crystal_density_method     'not measured'
_exptl_crystal_F_000     1224
_exptl_absorpt_coefficient_mu     0.112
_exptl_absorpt_correction_type     multi-scan
_exptl_absorpt_process_details     '(SADABS; Sheldrick, 2004)'
_exptl_absorpt_correction_T_min     0.976
_exptl_absorpt_correction_T_max     0.986
_exptl_special_details
;
;
_diffrn_ambient_temperature     273(2)
_diffrn_radiation_type     MoK\a
_diffrn_radiation_wavelength     0.71073
_diffrn_radiation_source     'fine-focus sealed tube'
_diffrn_radiation_monochromator     graphite
_diffrn_measurement_device_type     'Bruker SMART CCD area-detector'
_diffrn_measurement_method     '\w and \f'
_diffrn_detector_area_resol_mean     ?
_diffrn_reflns_number     13521
_diffrn_reflns_av_R_equivalents     0.0249
_diffrn_reflns_av_sigmaI/netI     0.0183
_diffrn_reflns_theta_min     2.32
_diffrn_reflns_theta_max     26.37
_diffrn_reflns_theta_full     26.37
_diffrn_measured_fraction_theta_max     0.999
_diffrn_measured_fraction_theta_full     0.999
_diffrn_reflns_limit_h_min     -16
_diffrn_reflns_limit_h_max     16
_diffrn_reflns_limit_k_min     -13
_diffrn_reflns_limit_k_max     13
_diffrn_reflns_limit_l_min     -22
_diffrn_reflns_limit_l_max     22
_diffrn_reflns_reduction_process
;
;
_diffrn_standards_number     0
_diffrn_standards_interval_count     .
_diffrn_standards_interval_time     .
_diffrn_standards_decay_%     ?
_refine_special_details
;
Refinement of <i>F</i>^2^ against ALL reflections. The weighted <i>R</i>-factor
<i>wR</i> and goodness of fit <i>S</i> are based on <i>F</i>^2^, conventional
<i>R</i>-factors <i>R</i> are based on <i>F</i>, with <i>F</i> set to zero for
negative <i>F</i>^2^. The threshold expression of <i>F</i>^2^ > \s(<i>F</i>^2^)
is used only for calculating <i>R</i>-factors(gt) <i>etc</i>. and is not
relevant to the choice of reflections for refinement. <i>R</i>-factors based on
<i>F</i>^2^ are statistically about twice as large as those based on <i>F</i>,
and <i>R</i>-factors based on ALL data will be even larger.
;
_reflns_number_total     2684
_reflns_number_gt     2395
_reflns_threshold_expression     I>2\s(I)
_refine_ls_structure_factor_coef     Fsqd
_refine_ls_matrix_type     full
_refine_ls_R_factor_all     0.0447
_refine_ls_R_factor_gt     0.0401
_refine_ls_wR_factor_gt     0.1066
_refine_ls_wR_factor_ref     0.1097
_refine_ls_goodness_of_fit_ref     1.103
_refine_ls_restrained_S_all     1.103
_refine_ls_number_reflns     2684
_refine_ls_number_parameters     191
_refine_ls_number_restraints     0
_refine_ls_hydrogen_treatment     constr
_refine_ls_weighting_scheme     calc
_refine_ls_weighting_details
         'calc w=1/[\s^2^(Fo^2^)+(0.0486P)^2^+1.5821P] where P=(Fo^2^+2Fc^2^)/3'
_atom_sites_solution_hydrogens     geom
_atom_sites_solution_primary     direct
_atom_sites_solution_secondary     difmap
_refine_ls_shift/su_max     0.001
_refine_ls_shift/su_mean     <0.001
_refine_diff_density_max     0.160
_refine_diff_density_min     -0.244
_refine_ls_extinction_method     none
_refine_ls_extinction_coef     ?
loop_
    _atom_type_symbol
    _atom_type_description
    _atom_type_scat_dispersion_real
    _atom_type_scat_dispersion_imag
    _atom_type_scat_source
    'C' 'C' 0.0033 0.0016
                         'International Tables Vol C Tables 4.2.6.8 and 6.1.1.4'
    'H' 'H' 0.0000 0.0000
                         'International Tables Vol C Tables 4.2.6.8 and 6.1.1.4'
    'N' 'N' 0.0061 0.0033
                         'International Tables Vol C Tables 4.2.6.8 and 6.1.1.4'
    'O' 'O' 0.0106 0.0060
                         'International Tables Vol C Tables 4.2.6.8 and 6.1.1.4'
_computing_data_collection     'SMART (Bruker, 2001)'
_computing_cell_refinement     'SAINT (Bruker, 2001)'
_computing_data_reduction     'SAINT (Bruker, 2001)'
_computing_structure_solution     'SHELXS97 (Sheldrick, 2008)'
_computing_structure_refinement     'SHELXL97 (Sheldrick, 2008)'
_computing_molecular_graphics     'ORTEP-3 (Farrugia, 1997)'
_computing_publication_material     'SHELXL97 (Sheldrick, 2008)'
loop_
    _atom_site_type_symbol
    _atom_site_label
    _atom_site_fract_x
    _atom_site_fract_y
    _atom_site_fract_z
    _atom_site_U_iso_or_equiv
    _atom_site_adp_type
    _atom_site_calc_flag
    _atom_site_refinement_flags
    _atom_site_occupancy
    _atom_site_disorder_assembly
    _atom_site_disorder_group
    O O1 0.36019(9) 0.44213(11) 0.19000(7) 0.0555(3) Uani d . 1 . .
    H H1A 0.4009 0.3984 0.2131 0.083 Uiso d R 1 . .
    O O2 0.51268(9) 0.85515(11) -0.04107(7) 0.0560(3) Uani d . 1 . .
    H H2A 0.4597 0.8565 -0.0667 0.084 Uiso d R 1 . .
    O O3 0.32846(8) 0.69395(11) 0.07135(7) 0.0525(3) Uani d . 1 . .
    N N1 0.44553(9) 0.54147(11) 0.09507(7) 0.0390(3) Uani d . 1 . .
    N N2 0.49663(9) 0.72131(11) 0.06132(7) 0.0420(3) Uani d . 1 . .
    C C1 0.61458(12) 0.44272(15) 0.11034(9) 0.0469(4) Uani d . 1 . .
    H H1 0.5932 0.3665 0.1238 0.056 Uiso calc R 1 . .
    C C2 0.71420(13) 0.46756(18) 0.10526(10) 0.0568(5) Uani d . 1 . .
    H H2 0.7604 0.4063 0.1146 0.068 Uiso calc R 1 . .
    C C3 0.74639(13) 0.5819(2) 0.08647(10) 0.0582(5) Uani d . 1 . .
    H H3 0.8138 0.5963 0.0847 0.070 Uiso calc R 1 . .
    C C4 0.67978(12) 0.67501(17) 0.07028(9) 0.0499(4) Uani d . 1 . .
    H H4 0.7012 0.7516 0.0576 0.060 Uiso calc R 1 . .
    C C5 0.58057(11) 0.64950(13) 0.07380(8) 0.0388(3) Uani d . 1 . .
    C C6 0.54853(11) 0.53545(13) 0.09463(8) 0.0372(3) Uani d . 1 . .
    C C7 0.41401(11) 0.65604(14) 0.07545(8) 0.0398(3) Uani d . 1 . .
    C C8 0.49544(14) 0.84582(14) 0.03582(10) 0.0511(4) Uani d . 1 . .
    H H8A 0.4317 0.8813 0.0440 0.061 Uiso calc R 1 . .
    H H8B 0.5458 0.8909 0.0658 0.061 Uiso calc R 1 . .
    C C9 0.37880(12) 0.44495(14) 0.11304(9) 0.0456(4) Uani d . 1 . .
    H H9A 0.3166 0.4549 0.0827 0.055 Uiso calc R 1 . .
    H H9B 0.4072 0.3684 0.0993 0.055 Uiso calc R 1 . .
    O O4 0.5000 0.27510(13) 0.2500 0.0467(4) Uani d S 1 . .
    O O5 0.33811(9) 0.12882(13) 0.36950(7) 0.0628(4) Uani d . 1 . .
    H H5A 0.2848 0.1462 0.3858 0.094 Uiso d R 1 . .
    N N3 0.42148(9) 0.09011(11) 0.26254(7) 0.0396(3) Uani d . 1 . .
    C C10 0.45046(15) -0.24348(15) 0.25741(9) 0.0553(5) Uani d . 1 . .
    H H10 0.4179 -0.3167 0.2617 0.066 Uiso calc R 1 . .
    C C11 0.39872(13) -0.13699(15) 0.26601(9) 0.0487(4) Uani d . 1 . .
    H H11 0.3325 -0.1370 0.2765 0.058 Uiso calc R 1 . .
    C C12 0.45049(11) -0.03066(13) 0.25817(8) 0.0385(3) Uani d . 1 . .
    C C13 0.5000 0.16353(19) 0.2500 0.0379(4) Uani d S 1 . .
    C C14 0.32941(11) 0.13248(16) 0.28957(9) 0.0468(4) Uani d . 1 . .
    H H14A 0.3162 0.2143 0.2722 0.056 Uiso calc R 1 . .
    H H14B 0.2752 0.0814 0.2701 0.056 Uiso calc R 1 . .
loop_
    _atom_site_aniso_label
    _atom_site_aniso_U_11
    _atom_site_aniso_U_22
    _atom_site_aniso_U_33
    _atom_site_aniso_U_12
    _atom_site_aniso_U_13
    _atom_site_aniso_U_23
    O1 0.0523(7) 0.0567(7) 0.0602(7) 0.0107(6) 0.0216(5) 0.0184(6)
    O2 0.0488(7) 0.0629(8) 0.0571(7) 0.0001(6) 0.0090(5) 0.0226(6)
    O3 0.0415(6) 0.0568(7) 0.0603(7) 0.0122(5) 0.0109(5) 0.0124(5)
    N1 0.0370(6) 0.0371(6) 0.0436(7) 0.0016(5) 0.0077(5) 0.0042(5)
    N2 0.0454(7) 0.0366(7) 0.0451(7) 0.0036(5) 0.0122(5) 0.0077(5)
    C1 0.0514(9) 0.0423(8) 0.0477(9) 0.0097(7) 0.0092(7) 0.0043(7)
    C2 0.0463(10) 0.0675(12) 0.0574(10) 0.0190(8) 0.0094(8) 0.0066(9)
    C3 0.0382(9) 0.0814(13) 0.0561(10) 0.0022(8) 0.0110(7) 0.0020(9)
    C4 0.0479(9) 0.0547(10) 0.0486(9) -0.0070(7) 0.0143(7) 0.0017(7)
    C5 0.0424(8) 0.0402(8) 0.0349(7) 0.0031(6) 0.0095(6) 0.0012(6)
    C6 0.0392(8) 0.0397(8) 0.0335(7) 0.0020(6) 0.0079(5) -0.0001(6)
    C7 0.0419(8) 0.0417(8) 0.0366(7) 0.0048(6) 0.0084(6) 0.0045(6)
    C8 0.0629(11) 0.0366(8) 0.0547(10) 0.0025(7) 0.0103(8) 0.0081(7)
    C9 0.0437(8) 0.0404(8) 0.0528(9) -0.0040(7) 0.0052(7) 0.0027(7)
    O4 0.0426(8) 0.0344(8) 0.0635(10) 0.000 0.0068(7) 0.000
    O5 0.0400(6) 0.0918(10) 0.0575(7) 0.0004(6) 0.0105(5) -0.0143(7)
    N3 0.0328(6) 0.0377(7) 0.0490(7) -0.0017(5) 0.0069(5) -0.0008(5)
    C10 0.0860(13) 0.0370(8) 0.0426(9) -0.0116(8) 0.0021(8) 0.0014(7)
    C11 0.0562(10) 0.0459(9) 0.0439(8) -0.0124(7) 0.0032(7) 0.0019(7)
    C12 0.0416(8) 0.0376(8) 0.0363(7) -0.0008(6) 0.0020(6) 0.0000(6)
    C13 0.0346(10) 0.0381(11) 0.0410(11) 0.000 0.0025(8) 0.000
    C14 0.0329(8) 0.0504(9) 0.0575(10) 0.0001(7) 0.0052(6) -0.0001(7)
_geom_special_details
;
All e.s.d.'s (except the e.s.d. in the dihedral angle between two l.s. planes)
are estimated using the full covariance matrix. The cell e.s.d.'s are taken
into account individually in the estimation of e.s.d.'s in distances, angles
and torsion angles; correlations between e.s.d.'s in cell parameters are only
used when they are defined by crystal symmetry. An approximate (isotropic)
treatment of cell e.s.d.'s is used for estimating e.s.d.'s involving l.s.
planes.
;
loop_
    _geom_bond_atom_site_label_1
    _geom_bond_atom_site_label_2
    _geom_bond_site_symmetry_2
    _geom_bond_distance
    _geom_bond_publ_flag
    O1 C9 . 1.3981(19) ?
    O1 H1A . 0.82 ?
    O2 C8 . 1.396(2) ?
    O2 H2A . 0.82 ?
    O3 C7 . 1.2304(18) ?
    N1 C7 . 1.3759(19) ?
    N1 C6 . 1.3980(19) ?
    N1 C9 . 1.4509(19) ?
    N2 C7 . 1.371(2) ?
    N2 C5 . 1.3925(19) ?
    N2 C8 . 1.451(2) ?
    C1 C6 . 1.378(2) ?
    C1 C2 . 1.387(2) ?
    C1 H1 . 0.93 ?
    C2 C3 . 1.388(3) ?
    C2 H2 . 0.93 ?
    C3 C4 . 1.387(3) ?
    C3 H3 . 0.93 ?
    C4 C5 . 1.380(2) ?
    C4 H4 . 0.93 ?
    C5 C6 . 1.395(2) ?
    C8 H8A . 0.97 ?
    C8 H8B . 0.97 ?
    C9 H9A . 0.97 ?
    C9 H9B . 0.97 ?
    O4 C13 . 1.237(3) ?
    O5 C14 . 1.406(2) ?
    O5 H5A . 0.82 ?
    N3 C13 . 1.3704(17) ?
    N3 C12 . 1.3990(19) ?
    N3 C14 . 1.4462(19) ?
    C10 C10 2_655 1.387(4) ?
    C10 C11 . 1.387(3) ?
    C11 C12 . 1.384(2) ?
    C11 H11 . 0.93 ?
    C12 C12 2_655 1.393(3) ?
    C13 N3 2_655 1.3704(17) ?
    C14 H14A . 0.97 ?
    C14 H14B . 0.97 ?
loop_
    _geom_angle_atom_site_label_1
    _geom_angle_atom_site_label_2
    _geom_angle_atom_site_label_3
    _geom_angle_site_symmetry_1
    _geom_angle_site_symmetry_3
    _geom_angle
    _geom_angle_publ_flag
    C9 O1 H1A . . 109.4 ?
    C8 O2 H2A . . 109.5 ?
    C7 N1 C6 . . 109.53(12) ?
    C7 N1 C9 . . 123.27(13) ?
    C6 N1 C9 . . 127.20(12) ?
    C7 N2 C5 . . 109.76(12) ?
    C7 N2 C8 . . 124.58(14) ?
    C5 N2 C8 . . 125.66(13) ?
    C6 C1 C2 . . 117.39(16) ?
    C6 C1 H1 . . 121.3 ?
    C2 C1 H1 . . 121.3 ?
    C1 C2 C3 . . 121.40(16) ?
    C1 C2 H2 . . 119.3 ?
    C3 C2 H2 . . 119.3 ?
    C4 C3 C2 . . 121.16(16) ?
    C4 C3 H3 . . 119.4 ?
    C2 C3 H3 . . 119.4 ?
    C5 C4 C3 . . 117.36(16) ?
    C5 C4 H4 . . 121.3 ?
    C3 C4 H4 . . 121.3 ?
    C4 C5 N2 . . 131.54(15) ?
    C4 C5 C6 . . 121.39(14) ?
    N2 C5 C6 . . 107.05(13) ?
    C1 C6 C5 . . 121.26(14) ?
    C1 C6 N1 . . 131.97(14) ?
    C5 C6 N1 . . 106.76(12) ?
    O3 C7 N2 . . 125.99(14) ?
    O3 C7 N1 . . 127.14(14) ?
    N2 C7 N1 . . 106.87(12) ?
    O2 C8 N2 . . 111.86(14) ?
    O2 C8 H8A . . 109.2 ?
    N2 C8 H8A . . 109.2 ?
    O2 C8 H8B . . 109.2 ?
    N2 C8 H8B . . 109.2 ?
    H8A C8 H8B . . 107.9 ?
    O1 C9 N1 . . 112.84(13) ?
    O1 C9 H9A . . 109.0 ?
    N1 C9 H9A . . 109.0 ?
    O1 C9 H9B . . 109.0 ?
    N1 C9 H9B . . 109.0 ?
    H9A C9 H9B . . 107.8 ?
    C14 O5 H5A . . 109.5 ?
    C13 N3 C12 . . 109.55(12) ?
    C13 N3 C14 . . 124.00(13) ?
    C12 N3 C14 . . 125.57(13) ?
    C10 C10 C11 2_655 . 121.66(10) ?
    C10 C10 H10 2_655 . 119.2 ?
    C11 C10 H10 . . 119.2 ?
    C12 C11 C10 . . 116.74(16) ?
    C12 C11 H11 . . 121.6 ?
    C10 C11 H11 . . 121.6 ?
    C11 C12 C12 . 2_655 121.59(10) ?
    C11 C12 N3 . . 131.53(14) ?
    C12 C12 N3 2_655 . 106.88(8) ?
    O4 C13 N3 . . 126.43(9) ?
    O4 C13 N3 . 2_655 126.43(9) ?
    N3 C13 N3 . 2_655 107.14(18) ?
    O5 C14 N3 . . 108.05(13) ?
    O5 C14 H14A . . 110.1 ?
    N3 C14 H14A . . 110.1 ?
    O5 C14 H14B . . 110.1 ?
    N3 C14 H14B . . 110.1 ?
    H14A C14 H14B . . 108.4 ?
loop_
    _geom_torsion_atom_site_label_1
    _geom_torsion_atom_site_label_2
    _geom_torsion_atom_site_label_3
    _geom_torsion_atom_site_label_4
    _geom_torsion_site_symmetry_1
    _geom_torsion_site_symmetry_2
    _geom_torsion_site_symmetry_3
    _geom_torsion_site_symmetry_4
    _geom_torsion
    _geom_torsion_publ_flag
    C6 C1 C2 C3 . . . . 1.2(3) ?
    C1 C2 C3 C4 . . . . -1.5(3) ?
    C2 C3 C4 C5 . . . . 0.1(3) ?
    C3 C4 C5 N2 . . . . 179.76(16) ?
    C3 C4 C5 C6 . . . . 1.6(2) ?
    C7 N2 C5 C4 . . . . -177.04(16) ?
    C8 N2 C5 C4 . . . . 4.1(3) ?
    C7 N2 C5 C6 . . . . 1.36(16) ?
    C8 N2 C5 C6 . . . . -177.55(14) ?
    C2 C1 C6 C5 . . . . 0.5(2) ?
    C2 C1 C6 N1 . . . . -179.32(15) ?
    C4 C5 C6 C1 . . . . -1.9(2) ?
    N2 C5 C6 C1 . . . . 179.46(14) ?
    C4 C5 C6 N1 . . . . 177.94(13) ?
    N2 C5 C6 N1 . . . . -0.65(16) ?
    C7 N1 C6 C1 . . . . 179.60(16) ?
    C9 N1 C6 C1 . . . . -0.3(3) ?
    C7 N1 C6 C5 . . . . -0.27(16) ?
    C9 N1 C6 C5 . . . . 179.81(14) ?
    C5 N2 C7 O3 . . . . 178.30(15) ?
    C8 N2 C7 O3 . . . . -2.8(2) ?
    C5 N2 C7 N1 . . . . -1.52(16) ?
    C8 N2 C7 N1 . . . . 177.40(14) ?
    C6 N1 C7 O3 . . . . -178.71(15) ?
    C9 N1 C7 O3 . . . . 1.2(2) ?
    C6 N1 C7 N2 . . . . 1.10(16) ?
    C9 N1 C7 N2 . . . . -178.97(13) ?
    C7 N2 C8 O2 . . . . -105.28(17) ?
    C5 N2 C8 O2 . . . . 73.5(2) ?
    C7 N1 C9 O1 . . . . -88.27(17) ?
    C6 N1 C9 O1 . . . . 91.64(17) ?
    C10 C10 C11 C12 2_655 . . . 0.8(3) ?
    C10 C11 C12 C12 . . . 2_655 0.5(3) ?
    C10 C11 C12 N3 . . . . 179.38(15) ?
    C13 N3 C12 C11 . . . . -179.51(14) ?
    C14 N3 C12 C11 . . . . 10.9(3) ?
    C13 N3 C12 C12 . . . 2_655 -0.50(18) ?
    C14 N3 C12 C12 . . . 2_655 -170.07(15) ?
    C12 N3 C13 O4 . . . . -179.81(7) ?
    C14 N3 C13 O4 . . . . -10.04(16) ?
    C12 N3 C13 N3 . . . 2_655 0.19(7) ?
    C14 N3 C13 N3 . . . 2_655 169.96(16) ?
    C13 N3 C14 O5 . . . . -89.75(16) ?
    C12 N3 C14 O5 . . . . 78.38(18) ?
loop_
    _geom_hbond_atom_site_label_D
    _geom_hbond_atom_site_label_H
    _geom_hbond_atom_site_label_A
    _geom_hbond_site_symmetry_A
    _geom_hbond_distance_DH
    _geom_hbond_distance_HA
    _geom_hbond_distance_DA
    _geom_hbond_angle_DHA
    O1 H1A O4 . 0.82 1.99 2.8003(16) 169
    O2 H2A O5 6_565 0.82 1.93 2.7503(18) 176
    O5 H5A O3 4_545 0.82 1.84 2.6551(17) 175
    C3 H3 O2 7_665 0.93 2.58 3.489(2) 164
    C14 H14B O1 4_545 0.97 2.54 3.364(2) 143
