# Supplementary material for: 1,3-Bis(hydroxy­meth­yl)benzimidazolin-2-one
Source: Acta Crystallogr Sect E Struct Rep Online. 2009 Oct 17;65(Pt 11):o2735. doi: 10.1107/S1600536809040963 (PMC2971179; doi:10.1107/S1600536809040963)
Supplement: Supplementary file 2 [file e-65-o2735-Isup2.hkl]

#
# h,k,l, Fc-squared, Fo-squared, sigma(Fo-squared) and status flag
#
data_I
_shelx_title ' I         C2/c         R = 0.04'
_shelx_refln_list_code          4
_shelx_F_calc_maximum      424.37
_exptl_crystal_F_000      1224.00
_reflns_d_resolution_high  0.8001
 
loop_
 _symmetry_equiv_pos_as_xyz
 'x, y, z'
 '-x, y, -z+1/2'
 'x+1/2, y+1/2, z'
 '-x+1/2, y+1/2, -z+1/2'
 '-x, -y, -z'
 'x, -y, z-1/2'
 '-x+1/2, -y+1/2, -z'
 'x+1/2, -y+1/2, z-1/2'
 
_cell_length_a    13.5515
_cell_length_b    11.0848
_cell_length_c    17.6253
_cell_angle_alpha  90.000
_cell_angle_beta   94.216
_cell_angle_gamma  90.000
 
_shelx_F_squared_multiplier     1.000
 
loop_
 _refln_index_h
 _refln_index_k
 _refln_index_l
 _refln_F_squared_calc
 _refln_F_squared_meas
 _refln_F_squared_sigma
 _refln_observed_status
   2   0   0    48897.44    45236.15   1120.30 o
   4   0   0        0.00       17.75      1.95 o
   6   0   0     5045.07     4273.25     64.72 o
   8   0   0       54.97      127.30      4.20 o
  10   0   0       22.82       25.02      2.37 o
  12   0   0     2780.51     2933.98     39.32 o
  14   0   0       18.03       28.58      4.66 o
  16   0   0      208.86      258.23     11.95 o
   1   1   0     3035.45     3185.12     24.37 o
   3   1   0    10720.83    10831.96     90.87 o
   5   1   0     5012.05     4539.79    102.24 o
   7   1   0      661.28      635.28      9.50 o
   9   1   0      216.63      189.38      3.37 o
  11   1   0     1404.26     1417.91     15.57 o
  13   1   0      366.05      319.81      7.43 o
  15   1   0       65.39       65.06      6.43 o
   0   2   0     1262.22     1122.28     13.33 o
   2   2   0     4158.65     4242.89     32.64 o
   4   2   0     6271.14     6134.78     40.68 o
   6   2   0    14069.07    15510.45    118.55 o
   8   2   0       85.67      146.33      3.34 o
  10   2   0     2942.54     2840.79     25.31 o
  12   2   0     3266.90     3235.96     33.45 o
  14   2   0       14.70        8.52      2.54 o
  16   2   0        1.17        4.92      3.06 o
   1   3   0    11571.53    11133.82     77.25 o
   3   3   0      192.85      197.45      3.22 o
   5   3   0     1630.38     1456.74     11.31 o
   7   3   0     2494.18     2264.84     18.46 o
   9   3   0      653.85      655.79      9.54 o
  11   3   0      733.54      627.49      9.99 o
  13   3   0        0.99       -2.56      2.56 o
  15   3   0        8.25        8.23      2.49 o
   0   4   0    10992.68    10918.60    115.48 o
   2   4   0      654.46      789.64      7.31 o
   4   4   0     3508.19     4001.30     32.38 o
   6   4   0        0.19       28.46      2.82 o
   8   4   0        5.45        4.82      1.45 o
  10   4   0      649.98      605.12     11.30 o
  12   4   0     2739.20     2595.02     32.30 o
  14   4   0       24.64       39.21      3.63 o
  16   4   0       70.50       92.29      5.39 o
   1   5   0     9428.80    10588.14     69.41 o
   3   5   0      963.92      932.28      8.80 o
   5   5   0     2198.00     2252.02     20.27 o
   7   5   0       11.58       10.53      3.76 o
   9   5   0      287.66      275.91      5.65 o
  11   5   0      832.34      768.33     12.04 o
  13   5   0      252.11      220.96      7.47 o
  15   5   0       17.92       31.56      3.75 o
   0   6   0      412.24      506.79      7.54 o
   2   6   0      267.79      220.46      3.59 o
   4   6   0      141.86      100.42      3.02 o
   6   6   0      961.96      900.43     10.71 o
   8   6   0      547.49      539.29      8.20 o
  10   6   0      391.63      358.42      6.90 o
  12   6   0      197.11      184.17      6.76 o
  14   6   0        3.61        2.89      2.59 o
   1   7   0     7839.83     7768.06     60.62 o
   3   7   0        0.27        1.15      1.31 o
   5   7   0     3367.64     3287.60     29.09 o
   7   7   0     6752.63     6911.63     56.30 o
   9   7   0      429.72      390.43      7.33 o
  11   7   0       80.97       63.26      3.71 o
  13   7   0        2.71       -1.24      2.36 o
   0   8   0      231.51      205.49      6.12 o
   2   8   0      605.43      593.13      8.13 o
   4   8   0      680.46      674.22      8.68 o
   6   8   0        4.74        1.68      1.91 o
   8   8   0       23.67       24.29      2.64 o
  10   8   0       30.32       39.89      2.96 o
  12   8   0      123.27      132.02      6.13 o
   1   9   0      487.22      479.51      9.57 o
   3   9   0     3613.25     3625.95     32.19 o
   5   9   0     2121.02     2084.86     19.82 o
   7   9   0      778.48      722.08     10.73 o
   9   9   0      474.91      478.18      8.98 o
  11   9   0      151.21      191.73      6.44 o
   0  10   0     4534.00     4432.47     67.18 o
   2  10   0     1466.93     1420.42     17.64 o
   4  10   0       30.13       17.41      2.65 o
   6  10   0       15.41       14.45      2.31 o
   8  10   0       44.09       66.54      3.51 o
  10  10   0       19.41       18.04      2.71 o
   1  11   0      415.80      346.86      8.84 o
   3  11   0      254.63      217.92      6.24 o
   5  11   0      183.88      166.99      5.65 o
   7  11   0       14.62       23.33      3.07 o
   9  11   0      134.02      146.68      5.24 o
   0  12   0      160.70      187.25      9.61 o
   2  12   0        0.52       -0.09      2.65 o
   4  12   0       54.08       50.77      4.24 o
   6  12   0       78.34      115.72      5.57 o
   8  12   0        0.02        4.70      2.85 o
   1  13   0       54.59       55.10      4.38 o
   3  13   0        1.06       -0.96      2.89 o
   5  13   0       39.25       63.35      4.85 o
 -15   1   1        4.15        2.70      2.73 o
 -13   1   1       91.06       86.34      4.07 o
 -11   1   1      364.21      365.80      5.92 o
  -9   1   1      597.19      554.38      7.55 o
  -7   1   1     1044.98     1092.08     10.13 o
  -5   1   1     5988.89     5844.54     41.66 o
  -3   1   1     3156.90     2700.42     19.69 o
  -1   1   1     1381.96     1496.17     11.87 o
   1   1   1      113.52      130.59      6.35 o
   3   1   1      967.31      825.59      6.42 o
   5   1   1       17.89       73.17      3.25 o
   7   1   1     5217.26     5294.06     36.20 o
   9   1   1       14.46       21.39      1.45 o
  11   1   1       35.84       46.49      5.01 o
  13   1   1      321.38      307.49      7.37 o
  15   1   1       63.45       55.56      4.78 o
 -16   2   1       13.83       23.90      3.79 o
 -14   2   1        0.88        3.82      2.35 o
 -12   2   1     3554.96     3441.01     35.04 o
 -10   2   1        5.23        0.54      2.76 o
  -8   2   1     4022.88     3862.26     61.60 o
  -6   2   1     2221.48     2115.93     25.82 o
  -4   2   1     6519.13     6304.44     41.77 o
  -2   2   1     2582.79     2510.20     19.94 o
   0   2   1    10803.46    10964.07     81.60 o
   2   2   1      460.78      396.94      3.61 o
   4   2   1       31.51       73.70      1.64 o
   6   2   1       77.20       50.14      1.55 o
   8   2   1     2018.57     2081.98     19.78 o
  10   2   1      630.97      570.84      9.44 o
  12   2   1      941.22      884.48     19.10 o
  14   2   1        0.07        3.62      3.04 o
  16   2   1       10.45       25.39      4.83 o
 -15   3   1        4.17        6.85      4.32 o
 -13   3   1      333.40      269.91     27.60 o
 -11   3   1        5.11        1.82      1.25 o
  -9   3   1      289.25      288.37      4.75 o
  -7   3   1      178.92      174.72      2.90 o
  -5   3   1      178.31      224.57      2.87 o
  -3   3   1    13241.04    13571.21    101.32 o
  -1   3   1    10363.94    10166.43     66.22 o
   1   3   1     5068.59     4728.97     31.56 o
   3   3   1    10083.31    10161.70     66.37 o
   5   3   1      394.74      381.93      5.70 o
   7   3   1      650.94      668.61      7.20 o
   9   3   1      980.80      905.50      9.59 o
  11   3   1       41.32       36.85      3.33 o
  13   3   1        2.90        5.64      3.49 o
  15   3   1        9.60        9.47      2.68 o
 -16   4   1        0.52        6.21      2.85 o
 -14   4   1       51.95       41.43      3.57 o
 -12   4   1       49.70       56.62      4.89 o
 -10   4   1      101.81      106.40      3.59 o
  -8   4   1     1584.40     1645.48     16.34 o
  -6   4   1     1248.54     1496.51     13.10 o
  -4   4   1     4275.34     4418.63     35.45 o
  -2   4   1      136.01      208.03      2.95 o
   0   4   1     8583.68     8586.72     60.05 o
   2   4   1     2477.87     2491.33     17.74 o
   4   4   1     2330.53     2274.85     16.87 o
   6   4   1     4781.07     4833.98     33.43 o
   8   4   1        0.41        4.63      1.10 o
  10   4   1        6.60       45.69      5.02 o
  12   4   1       80.17       81.88      4.66 o
  14   4   1       75.16       90.68      5.10 o
  16   4   1        0.39        0.59      4.02 o
 -15   5   1        5.03        5.17      2.62 o
 -13   5   1       14.97       16.30      2.92 o
 -11   5   1        0.03        0.28      1.94 o
  -9   5   1     3708.65     3626.73     31.94 o
  -7   5   1        0.49        2.10      1.43 o
  -5   5   1     7228.16     7248.80     56.94 o
  -3   5   1     5504.04     6480.66     46.89 o
  -1   5   1      228.87      154.75      2.40 o
   1   5   1      344.86      309.12      3.65 o
   3   5   1     3733.37     4139.71     31.00 o
   5   5   1      682.90      879.26      9.87 o
   7   5   1      188.82      185.99      4.10 o
   9   5   1     1372.03     1302.24     16.16 o
  11   5   1      613.53      606.53     12.09 o
  13   5   1        2.07        1.28      2.41 o
  15   5   1      117.26      140.10      7.85 o
 -14   6   1        4.37        5.70      3.45 o
 -12   6   1       41.72       46.66      3.84 o
 -10   6   1      169.06      154.91      4.61 o
  -8   6   1       70.86       64.28      3.02 o
  -6   6   1       51.60       49.80      3.24 o
  -4   6   1        5.21        7.63      1.49 o
  -2   6   1     1464.74     1515.47     13.19 o
   0   6   1     3752.05     3786.53     37.95 o
   2   6   1      364.91      446.86      5.04 o
   4   6   1     1588.19     1401.52     14.15 o
   6   6   1     1141.41     1096.15     12.25 o
   8   6   1      125.13      115.05      3.78 o
  10   6   1      435.28      422.43      8.46 o
  12   6   1       19.04       19.86      3.07 o
  14   6   1      110.44      113.03      5.88 o
 -13   7   1       16.87       16.73      2.97 o
 -11   7   1       99.71       81.35      3.65 o
  -9   7   1     1630.43     1611.70     17.71 o
  -7   7   1      741.31      676.16      9.59 o
  -5   7   1      284.19      313.39      5.84 o
  -3   7   1        1.38       15.11      2.17 o
  -1   7   1     1053.92     1185.62     11.24 o
   1   7   1      259.53      284.52      4.82 o
   3   7   1      170.56      174.07      4.04 o
   5   7   1      157.98      176.83      4.33 o
   7   7   1      392.23      340.65      6.87 o
   9   7   1      851.37      754.14     10.66 o
  11   7   1       70.79       61.86      4.20 o
  13   7   1       31.32       31.28      3.57 o
 -12   8   1        7.79       14.18      2.91 o
 -10   8   1       44.90       53.46      3.53 o
  -8   8   1      234.26      212.30      5.43 o
  -6   8   1      440.39      414.90      7.32 o
  -4   8   1      458.51      480.97      7.53 o
  -2   8   1       89.55       79.25      3.02 o
   0   8   1       54.73       53.37      2.44 o
   2   8   1      369.11      355.51      6.00 o
   4   8   1       29.59       37.67      2.47 o
   6   8   1      146.47      121.21      3.94 o
   8   8   1       68.15       67.04      3.42 o
  10   8   1       20.15       17.20      2.68 o
  12   8   1       62.19       62.30      4.46 o
 -11   9   1       93.36      116.16      5.20 o
  -9   9   1       31.11       18.93      2.55 o
  -7   9   1     1187.16     1087.44     13.88 o
  -5   9   1      937.78      890.51     11.68 o
  -3   9   1      226.48      213.46      6.31 o
  -1   9   1     1599.74     1482.17     19.73 o
   1   9   1      860.03      726.40     32.14 o
   3   9   1     1621.78     1562.86     16.64 o
   5   9   1      853.42      799.35     10.97 o
   7   9   1      327.06      286.88      6.44 o
   9   9   1       49.94       36.53      2.85 o
  11   9   1        9.14       10.22      2.92 o
 -10  10   1        1.29        3.01      2.72 o
  -8  10   1        0.02       -0.14      1.99 o
  -6  10   1      294.22      277.61      6.39 o
  -4  10   1      189.77      173.16      5.45 o
  -2  10   1      127.03      121.31      4.66 o
   0  10   1      207.81      204.52      6.65 o
   2  10   1      118.47      105.47      6.03 o
   4  10   1       61.04       52.09      3.43 o
   6  10   1       93.26       92.36      3.66 o
   8  10   1        5.78        1.03      2.00 o
  10  10   1      167.41      174.58      6.32 o
  -9  11   1        4.73       15.85      3.80 o
  -7  11   1      196.20      230.79      6.86 o
  -5  11   1       38.86       36.63      3.19 o
  -3  11   1       26.64       23.49      3.85 o
  -1  11   1      327.18      317.87      8.46 o
   1  11   1       12.29       13.77      3.63 o
   3  11   1       26.43       27.22      4.22 o
   5  11   1       17.34       27.45      2.98 o
   7  11   1       29.99       33.46      3.31 o
   9  11   1        1.51        7.18      2.66 o
  -8  12   1       24.84       32.79      3.62 o
  -6  12   1        2.86       11.31      2.85 o
  -4  12   1      268.53      277.68      8.44 o
  -2  12   1       30.20       26.92      4.15 o
   0  12   1      150.48      148.23      6.02 o
   2  12   1        0.37        1.24      4.09 o
   4  12   1       22.71       33.91      3.72 o
   6  12   1        0.32        0.13      3.38 o
   8  12   1       33.23       48.40      5.06 o
  -5  13   1       25.88       38.48      4.31 o
  -3  13   1       23.89       18.45      3.50 o
  -1  13   1       19.45       21.46      4.09 o
   1  13   1       67.29       82.90      5.12 o
   3  13   1       59.12       60.03      4.65 o
   5  13   1        3.51        9.26      3.39 o
 -16   0   2       24.78       44.69      9.17 o
 -14   0   2        7.18       11.79      3.50 o
 -12   0   2       78.92       53.05      5.28 o
 -10   0   2       59.91       65.23      3.18 o
  -8   0   2       14.32       30.02      2.15 o
  -6   0   2     6995.54     7523.51     70.78 o
  -4   0   2     3590.45     3743.12     45.61 o
  -2   0   2     1111.85      828.26      8.79 o
   0   0   2       34.21       55.24      1.37 o
   2   0   2     1800.90     1989.96     23.01 o
   4   0   2    23708.89    21531.14    224.78 o
   6   0   2       40.10       79.77      3.01 o
   8   0   2     1244.20     1414.36     16.64 o
  10   0   2     1257.63     1311.62     20.50 o
  12   0   2      184.66      177.40      6.97 o
  14   0   2       93.33       95.98      7.21 o
  16   0   2      174.35      225.55     11.67 o
 -15   1   2       92.52      107.44      6.06 o
 -13   1   2        6.09       10.84      2.28 o
 -11   1   2      955.08      895.11      9.43 o
  -9   1   2     1684.07     1675.90     13.91 o
  -7   1   2    12977.83    14212.18     92.79 o
  -5   1   2     2600.05     2438.33     18.61 o
  -3   1   2    16771.89    15535.53    107.26 o
  -1   1   2     9303.21     9386.73     70.12 o
   1   1   2    18193.53    18149.08    127.39 o
   3   1   2     2663.26     2725.84     18.62 o
   5   1   2    15051.52    15287.15     98.94 o
   7   1   2     2200.20     2489.43     18.37 o
   9   1   2      870.91      885.74      9.00 o
  11   1   2      107.68      109.18      3.79 o
  13   1   2       13.33       18.26      3.42 o
  15   1   2       43.36       47.14      4.64 o
 -16   2   2        3.56        4.71      3.96 o
 -14   2   2       30.13       32.27      3.20 o
 -12   2   2       29.70       33.55      9.32 o
 -10   2   2        4.45       40.51      3.51 o
  -8   2   2       94.40       96.73      2.56 o
  -6   2   2        0.01        8.23      1.10 o
  -4   2   2      522.82      492.35      4.59 o
  -2   2   2      132.89       82.85      1.69 o
   0   2   2     2755.53     3006.23     23.36 o
   2   2   2      126.23      108.29      1.74 o
   4   2   2     1443.77     1512.53     11.30 o
   6   2   2     3111.79     3114.73     23.72 o
   8   2   2      156.86      161.05      3.15 o
  10   2   2       43.83       57.87      2.77 o
  12   2   2      284.52      266.03      6.74 o
  14   2   2      158.00      157.73      6.43 o
  16   2   2       11.98       12.40      3.64 o
 -15   3   2      152.94      173.07      6.77 o
 -13   3   2        0.51        5.44      3.77 o
 -11   3   2     1648.04     1613.60     16.93 o
  -9   3   2       63.04       76.20      3.00 o
  -7   3   2      401.75      340.83      4.26 o
  -5   3   2      133.25      133.21      2.52 o
  -3   3   2    13749.46    13995.71     96.92 o
  -1   3   2     3555.72     3588.84     24.28 o
   1   3   2     3759.75     3612.88     26.18 o
   3   3   2    25515.64    26021.63    167.29 o
   5   3   2     3938.45     3988.10     29.76 o
   7   3   2       67.31       77.36      2.59 o
   9   3   2      484.68      461.52      6.16 o
  11   3   2      477.39      437.35     14.13 o
  13   3   2      290.45      221.43     17.05 o
  15   3   2       28.26       36.56      4.36 o
 -16   4   2        0.00       -2.52      2.52 o
 -14   4   2      105.37      117.33      5.99 o
 -12   4   2      107.89       84.65      3.66 o
 -10   4   2      837.02      817.77     10.51 o
  -8   4   2     1134.37      981.73     13.85 o
  -6   4   2       94.29      101.30      6.02 o
  -4   4   2     1173.11     1211.16     11.83 o
  -2   4   2    15259.50    15414.16    106.85 o
   0   4   2     1071.49     1067.97      9.09 o
   2   4   2      425.14      424.83      4.33 o
   4   4   2     7570.05     6947.56     46.47 o
   6   4   2      587.35      552.78      6.27 o
   8   4   2      135.58      127.24      2.99 o
  10   4   2      432.76      396.30      9.10 o
  12   4   2        7.10        8.17      2.77 o
  14   4   2        3.52       -2.26      2.26 o
 -15   5   2       19.53       23.99      3.44 o
 -13   5   2      153.27      151.89      6.12 o
 -11   5   2       10.98       16.77      3.05 o
  -9   5   2      273.77      289.32      5.84 o
  -7   5   2      542.08      575.54      7.99 o
  -5   5   2      426.59      493.76      6.82 o
  -3   5   2      120.59      151.99      3.36 o
  -1   5   2      532.06      477.70      4.86 o
   1   5   2      198.25      193.92      2.72 o
   3   5   2       97.69       89.33      1.89 o
   5   5   2     2680.17     2823.34     22.42 o
   7   5   2       18.16       31.79      1.97 o
   9   5   2      144.01      138.32      4.44 o
  11   5   2       85.32       89.87      4.74 o
  13   5   2        0.91        0.80      3.43 o
  15   5   2       17.82       20.86      3.39 o
 -14   6   2       23.72       28.24      3.48 o
 -12   6   2       24.20       17.94      2.82 o
 -10   6   2       45.41       58.01      3.19 o
  -8   6   2       82.68       83.46      3.38 o
  -6   6   2        1.48        4.97      2.76 o
  -4   6   2      281.25      297.52      5.20 o
  -2   6   2     2725.38     2903.18     21.06 o
   0   6   2     5795.01     6275.37     45.40 o
   2   6   2      608.23      631.89      6.34 o
   4   6   2      203.94      154.45      3.57 o
   6   6   2       33.24       26.86      2.26 o
   8   6   2      436.87      443.25      7.18 o
  10   6   2       21.96       19.26      3.06 o
  12   6   2      287.33      284.46      8.50 o
  14   6   2      135.67      137.02      6.45 o
 -13   7   2      110.74      132.15      6.94 o
 -11   7   2       17.04       19.15      2.32 o
  -9   7   2        1.29        0.90      2.91 o
  -7   7   2       13.86       22.52      4.05 o
  -5   7   2      692.21      682.44      9.18 o
  -3   7   2      541.10      530.39      7.40 o
  -1   7   2      108.60      125.33      2.89 o
   1   7   2       56.73       66.39      2.11 o
   3   7   2     2799.58     2842.56     25.27 o
   5   7   2      708.70      630.99      8.66 o
   7   7   2      274.54      256.80      5.51 o
   9   7   2      129.75      118.34      4.21 o
  11   7   2       16.27       23.22      3.18 o
  13   7   2       22.55       29.41      4.93 o
 -12   8   2       95.13       99.43      4.73 o
 -10   8   2       12.05        8.02      2.11 o
  -8   8   2     1045.06     1017.59     13.19 o
  -6   8   2       61.47       85.28      4.29 o
  -4   8   2       11.91       16.57      2.18 o
  -2   8   2     1775.12     1723.70     17.17 o
   0   8   2      591.23      549.41      7.62 o
   2   8   2      468.83      471.95      7.12 o
   4   8   2      393.38      358.73      6.40 o
   6   8   2        3.18       15.82      4.36 o
   8   8   2        0.38        5.75      2.33 o
  10   8   2       79.09       91.15      6.69 o
  12   8   2       27.77       45.31      4.45 o
 -11   9   2       34.26       38.77      3.07 o
  -9   9   2       49.19       57.51      3.43 o
  -7   9   2       19.42       24.45      3.14 o
  -5   9   2       12.29       29.93      3.06 o
  -3   9   2       41.77       35.78      2.67 o
  -1   9   2        0.03        0.01      1.76 o
   1   9   2       23.57       28.82      2.68 o
   3   9   2       43.17       50.21      3.29 o
   5   9   2        0.04        4.36      2.11 o
   7   9   2      413.11      415.90      7.82 o
   9   9   2        4.79        3.33      2.44 o
  11   9   2        1.43        4.77      4.07 o
 -10  10   2       14.88       18.59      2.75 o
  -8  10   2        1.93        7.19      2.82 o
  -6  10   2       42.47       41.23      3.00 o
  -4  10   2        6.74        7.88      2.44 o
  -2  10   2      264.12      260.88      6.54 o
   0  10   2       19.86       19.75      3.22 o
   2  10   2      182.54      161.04      5.23 o
   4  10   2      271.63      243.75      7.55 o
   6  10   2      246.23      269.00      6.33 o
   8  10   2        0.13        4.89      2.05 o
  10  10   2      263.45      284.85      9.11 o
  -9  11   2      122.53      124.08      5.08 o
  -7  11   2       69.97       62.99      4.00 o
  -5  11   2       11.28        5.66      2.42 o
  -3  11   2        8.21        8.04      2.41 o
  -1  11   2       21.41       27.57      3.32 o
   1  11   2      117.06      106.81      5.10 o
   3  11   2        0.50       -0.40      2.44 o
   5  11   2      174.97      175.61      5.80 o
   7  11   2       56.10       58.29      3.51 o
   9  11   2        0.01        2.30      2.57 o
  -8  12   2       17.93       30.76      3.62 o
  -6  12   2        4.89        7.40      2.66 o
  -4  12   2       15.45       17.78      3.28 o
  -2  12   2       75.02       68.72      4.49 o
   0  12   2        2.36        5.13      2.81 o
   2  12   2      104.95       98.16      5.27 o
   4  12   2       50.52       60.53      4.40 o
   6  12   2       12.39       17.58      2.90 o
   8  12   2        2.19        5.13      3.31 o
  -5  13   2      148.06      176.21      7.33 o
  -3  13   2        5.90        5.09      3.10 o
  -1  13   2        0.55        1.63      2.44 o
   1  13   2       34.59       48.21      4.32 o
   3  13   2       22.90       36.50      4.18 o
   5  13   2      136.86      151.61      6.87 o
 -15   1   3       23.30       34.46      3.84 o
 -13   1   3      422.58      392.48      7.27 o
 -11   1   3     3201.44     3265.58     26.93 o
  -9   1   3       25.45       24.17      1.99 o
  -7   1   3      261.47      235.27      6.68 o
  -5   1   3     6686.61     7401.58     48.99 o
  -3   1   3      485.34      439.35      4.39 o
  -1   1   3     7712.83     8333.30     57.91 o
   1   1   3    22551.79    21707.52    161.51 o
   3   1   3      200.60      200.12      2.31 o
   5   1   3     3548.52     3940.27     27.03 o
   7   1   3     1051.57      997.40      8.66 o
   9   1   3      155.59      138.48      9.12 o
  11   1   3     1500.26     1453.86     16.23 o
  13   1   3     1226.00     1281.97     17.49 o
  15   1   3       68.97       77.00      5.78 o
 -16   2   3        0.35        7.28      3.51 o
 -14   2   3        0.84        6.60      2.34 o
 -12   2   3      331.21      309.05      7.53 o
 -10   2   3      671.62      620.79      8.47 o
  -8   2   3      542.74      365.50      5.07 o
  -6   2   3       39.47       48.71      4.44 o
  -4   2   3     1579.69     1569.49     11.74 o
  -2   2   3     9136.44     8702.25     56.79 o
   0   2   3    31409.12    32129.17    637.23 o
   2   2   3     3705.83     3403.71     31.12 o
   4   2   3     2831.95     2763.01     19.42 o
   6   2   3      584.22      523.89      5.33 o
   8   2   3     3279.11     3529.15     25.49 o
  10   2   3      157.16      165.79      4.89 o
  12   2   3      496.97      500.58     12.75 o
  14   2   3      441.35      451.16     11.06 o
  16   2   3        2.18        3.05      3.64 o
 -15   3   3        2.71        6.31      2.58 o
 -13   3   3       21.61       17.62      2.57 o
 -11   3   3      317.27      346.08      6.54 o
  -9   3   3     1286.89     1313.30     12.66 o
  -7   3   3     9930.67    10812.65     71.60 o
  -5   3   3     6947.80     7521.83     50.12 o
  -3   3   3     3268.62     3297.30     22.77 o
  -1   3   3      447.16      428.05      4.09 o
   1   3   3        2.40        6.27      1.15 o
   3   3   3     1176.31     1260.18     10.66 o
   5   3   3     1835.61     1835.76     13.92 o
   7   3   3     2410.89     2804.34     20.72 o
   9   3   3     3296.23     3274.27     32.41 o
  11   3   3      612.78      621.25     12.06 o
  13   3   3      297.21      275.95     33.67 o
  15   3   3       10.17       16.99      5.84 o
 -16   4   3       81.92       94.11      6.20 o
 -14   4   3       45.04       53.68      4.41 o
 -12   4   3     1144.96     1078.76     13.40 o
 -10   4   3     2640.81     2554.21     24.07 o
  -8   4   3       30.86       22.92      1.94 o
  -6   4   3     2495.85     2477.27     20.03 o
  -4   4   3     3082.19     3548.33     26.73 o
  -2   4   3     1780.49     1710.32     12.78 o
   0   4   3    11884.13    12268.10     85.14 o
   2   4   3       59.46       60.54      1.58 o
   4   4   3     2805.56     3121.43     22.25 o
   6   4   3       26.36       20.19      1.65 o
   8   4   3        7.83        9.61      2.31 o
  10   4   3     3109.85     2970.68     43.69 o
  12   4   3      244.85      195.59      6.86 o
  14   4   3        0.79        5.51      2.43 o
 -15   5   3       12.78       21.28      3.67 o
 -13   5   3      123.35      146.19      5.27 o
 -11   5   3      443.75      438.25      7.73 o
  -9   5   3      362.32      384.13      6.82 o
  -7   5   3     2256.66     2047.75     19.57 o
  -5   5   3      207.99      211.33      4.21 o
  -3   5   3     4286.84     4346.95     30.52 o
  -1   5   3     1244.83     1135.18      9.39 o
   1   5   3     1393.28     1248.26     10.97 o
   3   5   3     1024.26     1148.42      9.70 o
   5   5   3     2384.03     2273.04     17.30 o
   7   5   3       29.28       25.62      2.17 o
   9   5   3      498.69      467.75      8.40 o
  11   5   3       10.75       16.50      3.01 o
  13   5   3       22.61       22.26      3.16 o
  15   5   3        0.00        0.01      2.64 o
 -14   6   3       51.34       80.74      5.04 o
 -12   6   3       24.53       19.03      2.32 o
 -10   6   3      479.59      518.95      8.58 o
  -8   6   3     1246.67     1167.65     13.60 o
  -6   6   3      218.78      206.05      4.18 o
  -4   6   3     3205.84     3640.46     30.97 o
  -2   6   3     2865.19     3581.05     25.49 o
   0   6   3     2340.58     2713.06     21.30 o
   2   6   3     3133.08     3575.25     25.65 o
   4   6   3     1287.35     1500.55     13.58 o
   6   6   3     2726.19     2639.41     23.98 o
   8   6   3      453.82      359.62     13.31 o
  10   6   3     1440.81     1458.95     21.41 o
  12   6   3       84.38       80.25      4.81 o
  14   6   3       26.41       27.65      4.79 o
 -13   7   3        2.62        6.74      2.35 o
 -11   7   3        3.05        3.99      1.93 o
  -9   7   3      700.61      657.57      9.91 o
  -7   7   3       13.84       10.75      2.69 o
  -5   7   3       31.00       34.77      2.41 o
  -3   7   3       15.56       21.50      1.88 o
  -1   7   3     1523.69     1438.28     13.14 o
   1   7   3      136.94      115.52      2.69 o
   3   7   3      185.35      193.08      3.82 o
   5   7   3      396.01      395.96      6.61 o
   7   7   3       38.04       31.58      2.49 o
   9   7   3     1222.43     1192.98     16.13 o
  11   7   3       59.68       59.56      4.10 o
  13   7   3       21.96       16.91      3.20 o
 -12   8   3       16.16       25.05      2.65 o
 -10   8   3      183.26      157.14      4.92 o
  -8   8   3     1857.09     1674.55     18.53 o
  -6   8   3     3298.62     3095.35     28.70 o
  -4   8   3     1338.73     1334.77     14.64 o
  -2   8   3      740.79      729.22      9.40 o
   0   8   3      809.34      816.41     11.00 o
   2   8   3      903.88      924.91     10.95 o
   4   8   3      763.39      740.71      9.88 o
   6   8   3     1879.78     1747.45     18.34 o
   8   8   3     2809.17     2634.96     25.70 o
  10   8   3      277.32      274.74      8.39 o
  12   8   3       39.13       61.60      4.53 o
 -11   9   3        8.40       18.78      2.59 o
  -9   9   3        6.26        2.94      2.06 o
  -7   9   3       84.42       92.46      3.91 o
  -5   9   3        0.23       -1.41      2.37 o
  -3   9   3      449.94      458.27      7.57 o
  -1   9   3      614.13      583.78     10.55 o
   1   9   3       12.80       21.33      2.59 o
   3   9   3       58.01       66.55      3.48 o
   5   9   3      307.53      294.12      6.22 o
   7   9   3      129.61      126.06      4.62 o
   9   9   3       16.34       32.47      3.14 o
  11   9   3        5.19        6.07      2.70 o
 -10  10   3        0.58        3.32      3.63 o
  -8  10   3      194.16      223.20      6.06 o
  -6  10   3        0.16        5.47      2.16 o
  -4  10   3       31.04       39.71      3.48 o
  -2  10   3     2426.22     2329.10     25.50 o
   0  10   3     1083.41      969.92     15.40 o
   2  10   3     2533.12     2377.19     25.81 o
   4  10   3      192.64      193.39      5.77 o
   6  10   3       13.53        8.43      2.32 o
   8  10   3        1.98        5.69      2.53 o
  10  10   3       14.48       30.53      5.55 o
  -9  11   3       43.96       52.47      3.73 o
  -7  11   3       68.63       67.23      4.14 o
  -5  11   3       28.37       37.71      3.22 o
  -3  11   3        0.07        1.50      2.10 o
  -1  11   3       11.01        5.88      2.76 o
   1  11   3       37.14       54.77      4.03 o
   3  11   3        0.01        0.94      2.56 o
   5  11   3       17.12       14.83      2.62 o
   7  11   3       52.08       53.81      3.80 o
   9  11   3        2.35        7.86      3.30 o
  -8  12   3       68.56      103.82      5.26 o
  -6  12   3      121.86      125.21      5.44 o
  -4  12   3        5.11        2.32      2.78 o
  -2  12   3      251.76      212.31      9.25 o
   0  12   3       47.80       42.21      4.04 o
   2  12   3       71.52       65.85      5.63 o
   4  12   3      122.61      116.90      5.72 o
   6  12   3       58.82       66.81      4.26 o
  -5  13   3       84.67       91.29      5.64 o
  -3  13   3      110.55      117.59      6.01 o
  -1  13   3        0.22        6.92      4.02 o
   1  13   3        7.70       10.34      3.68 o
   3  13   3       65.40       59.45      4.71 o
   5  13   3      167.96      205.24      7.85 o
 -16   0   4       82.13      115.30     11.39 o
 -14   0   4        9.48       13.72      3.34 o
 -12   0   4        5.17        4.82      2.12 o
 -10   0   4     3857.31     3846.89     41.16 o
  -8   0   4      196.66      259.32      5.51 o
  -6   0   4       61.79       73.89      2.67 o
  -4   0   4     4470.69     4383.00     45.06 o
  -2   0   4    22354.33    22758.82    454.15 o
   0   0   4       72.74       37.88      1.25 o
   2   0   4    49104.64    46994.32    703.80 o
   4   0   4    10757.89    10901.25    144.09 o
   6   0   4     2749.74     2709.53     33.48 o
   8   0   4      949.50     1006.07     16.33 o
  10   0   4       57.70       75.18      4.41 o
  12   0   4     1522.87     1485.85     24.25 o
  14   0   4      751.52      775.04     21.13 o
  16   0   4        0.85        0.58      6.64 o
 -15   1   4        8.40       16.13      6.48 o
 -13   1   4      188.11      166.64      4.32 o
 -11   1   4       26.92       29.22      3.94 o
  -9   1   4       72.92       77.48      2.30 o
  -7   1   4     2298.81     2715.18     21.37 o
  -5   1   4      825.35     1146.78      9.29 o
  -3   1   4      687.67      694.65      5.81 o
  -1   1   4    12018.76    12846.82     85.83 o
   1   1   4   112500.44    94023.12   3316.92 o
   3   1   4     1668.90     1647.11     11.98 o
   5   1   4     1454.23     1389.55     10.68 o
   7   1   4     2395.20     2581.36     19.03 o
   9   1   4      945.49      907.68     12.03 o
  11   1   4      131.01      124.77      4.11 o
  13   1   4       12.00        9.02      2.44 o
  15   1   4       49.64       55.66      5.11 o
 -16   2   4       47.39       46.97      8.70 o
 -14   2   4       50.56       61.84      3.89 o
 -12   2   4      175.00      139.64      3.94 o
 -10   2   4       25.96       28.17      2.68 o
  -8   2   4       64.00       66.63      2.19 o
  -6   2   4      393.74      389.97      5.56 o
  -4   2   4     4300.89     4525.50     30.72 o
  -2   2   4      101.43       87.17      3.46 o
   0   2   4    21868.92    22842.22    156.09 o
   2   2   4     9077.56     9258.91     60.43 o
   4   2   4      136.79      132.82      2.10 o
   6   2   4       24.49       22.46      1.15 o
   8   2   4     1870.86     1851.99     18.08 o
  10   2   4      338.41      345.08      6.36 o
  12   2   4      124.14      126.17      4.89 o
  14   2   4       85.22       92.73      5.20 o
  16   2   4       59.35       67.56      5.75 o
 -15   3   4        0.14        4.12      3.72 o
 -13   3   4        2.46        2.44      1.93 o
 -11   3   4     1770.05     1764.04     18.19 o
  -9   3   4     1026.16      959.67     10.18 o
  -7   3   4       17.16       29.97      2.83 o
  -5   3   4       76.50      124.54      2.20 o
  -3   3   4      365.39      294.91      3.37 o
  -1   3   4        0.20       13.14      2.73 o
   1   3   4        0.75        9.11      0.81 o
   3   3   4      917.72      810.55      7.64 o
   5   3   4      102.05       73.29      1.83 o
   7   3   4     1061.83     1027.78      9.21 o
   9   3   4      287.48      291.13      6.29 o
  11   3   4     1520.18     1468.32     21.48 o
  13   3   4      458.43      404.12     60.83 o
  15   3   4        0.01        4.17      2.67 o
 -16   4   4        3.21        8.19      4.41 o
 -14   4   4       18.67       31.03      3.90 o
 -12   4   4      135.00      145.52      4.53 o
 -10   4   4      327.22      339.62      6.41 o
  -8   4   4       69.74       74.62      2.83 o
  -6   4   4      109.93      130.12      2.82 o
  -4   4   4      185.92      160.49      6.12 o
  -2   4   4       85.10       80.89      1.73 o
   0   4   4      250.52      310.71      4.66 o
   2   4   4     1823.75     1627.57     13.47 o
   4   4   4       78.68       95.26      2.57 o
   6   4   4      151.75      151.61      3.36 o
   8   4   4      107.94      106.97      3.15 o
  10   4   4      659.16      670.57     12.48 o
  12   4   4       50.94       45.97      3.83 o
  14   4   4      109.83      110.55      5.79 o
 -15   5   4        3.40        4.40      3.21 o
 -13   5   4       60.56       80.12      3.62 o
 -11   5   4      983.58      893.70     11.87 o
  -9   5   4      439.33      402.98      7.03 o
  -7   5   4        3.06       10.06      1.70 o
  -5   5   4      274.38      399.15      6.09 o
  -3   5   4       71.64       66.52      1.66 o
  -1   5   4     1363.09     1355.92     10.95 o
   1   5   4     2644.46     2714.78     21.19 o
   3   5   4      391.06      375.63      4.51 o
   5   5   4     1350.33     1390.15     13.62 o
   7   5   4       12.26        9.79      1.62 o
   9   5   4      484.35      482.11     11.30 o
  11   5   4        5.11        9.21      3.33 o
  13   5   4      238.11      207.82      7.55 o
  15   5   4       15.45       16.12      3.99 o
 -14   6   4      205.78      232.12      9.43 o
 -12   6   4       31.05       34.96      3.38 o
 -10   6   4        0.24       -1.15      1.77 o
  -8   6   4      482.04      518.00      8.34 o
  -6   6   4      811.47      825.36     10.28 o
  -4   6   4      193.02      216.73      4.38 o
  -2   6   4      444.99      383.85      4.58 o
   0   6   4        8.09       18.31      1.27 o
   2   6   4      164.93      145.81      2.76 o
   4   6   4        0.04        3.18      1.33 o
   6   6   4       75.71       73.32      2.87 o
   8   6   4     1576.25     1537.81     21.23 o
  10   6   4      134.48      114.54      5.37 o
  12   6   4        0.06       -0.25      2.29 o
  14   6   4        1.31        1.53      2.72 o
 -13   7   4       11.06       12.28      2.51 o
 -11   7   4      133.84      138.35      4.63 o
  -9   7   4      464.67      444.45      7.96 o
  -7   7   4      250.49      243.23      5.47 o
  -5   7   4      712.71      711.81      9.40 o
  -3   7   4     1134.13     1110.47     12.25 o
  -1   7   4      100.85      118.19      2.86 o
   1   7   4      360.66      353.32      5.03 o
   3   7   4     1950.79     1799.85     16.10 o
   5   7   4      535.89      483.91      7.41 o
   7   7   4     1287.30     1156.41     13.48 o
   9   7   4      135.26      144.82      6.00 o
  11   7   4      237.92      236.40      7.79 o
  13   7   4      248.65      271.04      8.95 o
 -12   8   4      122.20      156.79      5.24 o
 -10   8   4        2.06        4.73      2.08 o
  -8   8   4        0.64        0.71      2.14 o
  -6   8   4       19.05       42.27      7.22 o
  -4   8   4        0.52        6.49      1.89 o
  -2   8   4        1.69        2.85      1.62 o
   0   8   4     1933.21     1933.02     20.59 o
   2   8   4      994.07      968.41     10.38 o
   4   8   4      235.56      223.24      5.07 o
   6   8   4      197.03      193.12      4.94 o
   8   8   4      116.03      142.61      5.20 o
  10   8   4       70.04       61.83      4.41 o
  12   8   4       42.63       44.26      3.99 o
 -11   9   4        1.42        4.74      2.25 o
  -9   9   4       10.20       11.97      2.26 o
  -7   9   4       59.07       64.87      3.47 o
  -5   9   4      240.05      261.84      5.93 o
  -3   9   4       56.58       58.16      3.02 o
  -1   9   4      620.01      568.83      9.43 o
   1   9   4     1801.33     1776.99     20.02 o
   3   9   4       56.24       55.44      3.33 o
   5   9   4        8.21       32.51      2.60 o
   7   9   4      254.85      267.51      6.25 o
   9   9   4      374.28      372.02     10.02 o
  11   9   4       33.84       26.58      3.58 o
 -10  10   4        7.60       14.31      2.72 o
  -8  10   4       27.93       31.53      2.97 o
  -6  10   4      153.10      160.06      4.94 o
  -4  10   4      121.55      134.70      5.04 o
  -2  10   4      126.50      164.83      5.36 o
   0  10   4       49.00       41.11      3.76 o
   2  10   4       17.58       25.10      3.41 o
   4  10   4      841.79      827.58     12.67 o
   6  10   4      439.35      441.00      8.25 o
   8  10   4       20.48       15.54      2.86 o
  10  10   4        7.04        9.86      3.27 o
  -9  11   4        3.48        4.06      2.53 o
  -7  11   4       75.19       64.25      4.01 o
  -5  11   4        0.82        3.55      2.34 o
  -3  11   4       41.25       28.67      2.97 o
  -1  11   4       97.63      105.47      5.14 o
   1  11   4      539.50      564.09     11.69 o
   3  11   4       11.88       17.15      3.07 o
   5  11   4      174.81      143.45      5.26 o
   7  11   4        0.13        1.76      2.86 o
   9  11   4        1.07        1.69      3.18 o
  -8  12   4        0.73        4.42      4.11 o
  -6  12   4        0.10        0.02      2.72 o
  -4  12   4       35.64       33.01      5.35 o
  -2  12   4      192.24      171.71      6.75 o
   0  12   4      258.93      279.56      8.43 o
   2  12   4       39.79       37.93      3.93 o
   4  12   4       64.75       65.66      5.57 o
   6  12   4        3.85        3.51      2.59 o
  -5  13   4       21.52       33.43      4.13 o
  -3  13   4        1.08       -1.28      2.80 o
  -1  13   4       19.40       29.05      3.87 o
   1  13   4        5.37       -2.34      2.83 o
   3  13   4        1.64       -0.87      3.10 o
 -15   1   5      295.56      285.00     16.76 o
 -13   1   5       11.07       17.66      2.26 o
 -11   1   5       50.78       61.22      5.31 o
  -9   1   5     1494.51     1433.96     12.54 o
  -7   1   5      262.84      257.98      3.72 o
  -5   1   5      137.04      172.95      2.60 o
  -3   1   5    13077.41    13389.35     86.87 o
  -1   1   5     8482.30     8594.15     58.84 o
   1   1   5    16429.62    16936.04    124.66 o
   3   1   5     1465.99     1558.89     11.59 o
   5   1   5      770.77      741.42      8.43 o
   7   1   5       27.57       28.46      1.94 o
   9   1   5      438.69      444.05      8.73 o
  11   1   5      120.93      118.91      4.13 o
  13   1   5       10.62       12.20      2.56 o
  15   1   5       16.34       19.32      4.03 o
 -16   2   5       33.21       40.96      8.38 o
 -14   2   5       40.37       25.41      3.30 o
 -12   2   5      746.38      649.17      8.75 o
 -10   2   5      707.49      693.16     11.59 o
  -8   2   5       44.19       53.47      2.42 o
  -6   2   5       35.44       37.59      1.55 o
  -4   2   5      550.73      513.29      6.00 o
  -2   2   5       96.36      104.93      2.06 o
   0   2   5    15297.98    16492.17    113.18 o
   2   2   5     3472.55     3311.86     22.88 o
   4   2   5       21.16       13.38      0.93 o
   6   2   5       95.49      100.12      3.19 o
   8   2   5       24.18       18.80      2.01 o
  10   2   5       53.28       50.07      2.89 o
  12   2   5      313.97      281.18      7.21 o
  14   2   5       39.84       53.72      4.22 o
 -15   3   5      113.16      131.37      8.49 o
 -13   3   5       46.48       48.56      3.27 o
 -11   3   5      879.66      847.49     11.06 o
  -9   3   5        0.06        6.57      4.99 o
  -7   3   5      167.04      148.24      2.78 o
  -5   3   5       14.51       18.90      1.19 o
  -3   3   5     3928.05     3922.36     28.80 o
  -1   3   5      379.11      420.99      5.01 o
   1   3   5        0.71        2.66      0.92 o
   3   3   5       94.53       94.13      1.93 o
   5   3   5     2436.42     2569.43     18.91 o
   7   3   5      174.53      163.18      4.08 o
   9   3   5       88.87       81.65      3.60 o
  11   3   5        0.50        8.48      2.76 o
  13   3   5      381.55      319.45     25.90 o
  15   3   5        7.41       13.25      2.92 o
 -14   4   5      125.41      133.68      7.89 o
 -12   4   5       22.03       20.66      2.70 o
 -10   4   5      183.71      209.93      5.04 o
  -8   4   5     1080.67      973.85     11.33 o
  -6   4   5     1395.30     1432.10     12.95 o
  -4   4   5      607.59      604.52      5.93 o
  -2   4   5     2414.50     2583.21     18.68 o
   0   4   5      758.49      750.88     13.72 o
   2   4   5      486.66      464.45      5.00 o
   4   4   5      190.92      201.82      5.14 o
   6   4   5     1799.34     1844.84     14.67 o
   8   4   5       88.48       80.40      3.45 o
  10   4   5        5.70       18.00      3.04 o
  12   4   5      259.39      237.21      7.68 o
  14   4   5        0.37        6.92      3.80 o
 -15   5   5       31.90       37.12      6.41 o
 -13   5   5        0.61        2.21      2.05 o
 -11   5   5      786.26      747.00     10.72 o
  -9   5   5       36.25       50.44      2.82 o
  -7   5   5       37.78       46.67      2.52 o
  -5   5   5     1565.63     1722.28     16.66 o
  -3   5   5     1717.41     1810.21     14.10 o
  -1   5   5       70.60       91.25      2.19 o
   1   5   5     1550.14     1569.11     13.53 o
   3   5   5     3568.33     3834.02     27.30 o
   5   5   5      265.91      289.45      4.44 o
   7   5   5     1158.68     1163.71     14.35 o
   9   5   5        2.09        8.20      3.13 o
  11   5   5      731.68      696.40     15.88 o
  13   5   5      361.76      355.99     10.00 o
 -14   6   5       45.43       66.44      5.51 o
 -12   6   5       74.07       74.08      3.98 o
 -10   6   5       23.76       44.67      2.88 o
  -8   6   5      158.86      150.47      4.34 o
  -6   6   5      959.29      914.26     11.06 o
  -4   6   5      310.02      291.66      5.16 o
  -2   6   5     4290.72     4449.06     31.32 o
   0   6   5      738.62      677.67      6.88 o
   2   6   5       27.89       32.55      1.52 o
   4   6   5     1249.22     1263.80     13.42 o
   6   6   5      367.48      350.40      6.95 o
   8   6   5       71.19       77.50      4.41 o
  10   6   5       42.97       49.75      3.98 o
  12   6   5        4.35       10.06      2.70 o
  14   6   5        7.05        9.21      3.01 o
 -13   7   5       19.47       18.36      3.04 o
 -11   7   5      136.86      112.78      4.74 o
  -9   7   5       48.61       67.99      3.65 o
  -7   7   5      101.32       86.87      3.89 o
  -5   7   5      113.13      130.71      3.82 o
  -3   7   5      358.89      367.13      6.10 o
  -1   7   5       13.13       24.36      1.90 o
   1   7   5     2287.89     2356.49     34.73 o
   3   7   5      166.62      127.44      3.21 o
   5   7   5        0.02       12.23      2.67 o
   7   7   5      287.81      266.02      6.44 o
   9   7   5      232.65      215.99      7.27 o
  11   7   5        0.08       -0.76      2.51 o
  13   7   5       17.02       30.80      3.74 o
 -12   8   5        3.53        5.22      2.75 o
 -10   8   5        0.02        5.13      2.05 o
  -8   8   5       28.89       30.99      3.89 o
  -6   8   5        3.20        6.48      1.86 o
  -4   8   5       33.37       27.27      2.24 o
  -2   8   5       23.58       25.99      2.14 o
   0   8   5        9.21        7.24      1.65 o
   2   8   5       16.73       14.80      1.77 o
   4   8   5       74.99       65.20      2.96 o
   6   8   5        2.64        3.97      3.19 o
   8   8   5       24.48       24.75      3.43 o
  10   8   5      158.51      125.86      6.04 o
  12   8   5       15.49       14.35      3.79 o
 -11   9   5       46.67       40.25      3.58 o
  -9   9   5       25.54       18.60      2.48 o
  -7   9   5      202.18      175.05      5.14 o
  -5   9   5     1694.17     1609.14     17.68 o
  -3   9   5      112.54       99.99      3.66 o
  -1   9   5      488.51      452.55      8.30 o
   1   9   5     1231.84     1180.15     15.04 o
   3   9   5      130.51      115.79      5.06 o
   5   9   5       75.03       89.69      3.67 o
   7   9   5     1142.24     1078.22     15.59 o
   9   9   5       13.68       11.34      3.33 o
  11   9   5        1.21        0.94      3.10 o
 -10  10   5       10.99       24.76      3.28 o
  -8  10   5      127.77      107.47      4.45 o
  -6  10   5        4.28        8.07      2.20 o
  -4  10   5      621.59      579.13     10.37 o
  -2  10   5       31.04       28.45      2.91 o
   0  10   5      769.09      776.13     13.54 o
   2  10   5       53.37       54.26      4.06 o
   4  10   5       13.08       11.03      2.86 o
   6  10   5       69.44       72.43      3.66 o
   8  10   5       39.14       31.59      3.73 o
  10  10   5        5.09        3.80      3.24 o
  -9  11   5        3.64        7.62      2.94 o
  -7  11   5       21.28       24.06      2.87 o
  -5  11   5       73.34       95.84      4.56 o
  -3  11   5      138.18      144.06      5.26 o
  -1  11   5       52.65       53.37      4.13 o
   1  11   5        0.26        1.99      2.78 o
   3  11   5        9.37       13.11      3.31 o
   5  11   5      113.33      132.54      5.23 o
   7  11   5       39.37       50.63      5.34 o
   9  11   5        7.60       10.23      3.29 o
  -6  12   5        1.33        1.32      2.47 o
  -4  12   5        1.44       -0.34      2.20 o
  -2  12   5       12.00       17.04      3.23 o
   0  12   5        3.84       10.37      3.16 o
   2  12   5       58.65       52.36      4.28 o
   4  12   5        1.46        6.93      3.02 o
   6  12   5       16.41       18.45      3.51 o
  -3  13   5       50.21       68.49      4.82 o
  -1  13   5        0.48        1.52      3.03 o
   1  13   5       46.95       50.05      5.39 o
   3  13   5        2.23        0.25      3.43 o
 -14   0   6       58.63       95.54      6.65 o
 -12   0   6      808.60      829.82     18.76 o
 -10   0   6     1592.93     1627.80     20.18 o
  -8   0   6      270.91      401.22      7.25 o
  -6   0   6     4151.19     4579.53     44.95 o
  -4   0   6        0.14        0.48      0.81 o
  -2   0   6    18955.84    20577.60    214.30 o
   0   0   6   180092.23   149648.78   8070.52 o
   2   0   6     7740.51     8328.57     77.35 o
   4   0   6     5721.22     6132.57     69.35 o
   6   0   6     1599.06     1714.32     23.59 o
   8   0   6     4726.65     4776.49     57.71 o
  10   0   6      277.76      282.43      8.61 o
  12   0   6      386.29      381.16     10.77 o
  14   0   6      202.66      204.42     14.15 o
 -15   1   6       25.58       30.68      7.28 o
 -13   1   6      169.01      149.57      4.99 o
 -11   1   6        0.01        3.02      2.22 o
  -9   1   6      144.13      166.90      3.64 o
  -7   1   6     1994.82     2065.77     16.08 o
  -5   1   6      350.11      410.61      4.49 o
  -3   1   6        4.54       11.36      0.90 o
  -1   1   6     9438.00     9641.35     63.06 o
   1   1   6      200.84      231.02      3.92 o
   3   1   6      353.22      352.02      3.71 o
   5   1   6      238.57      230.89      4.20 o
   7   1   6        4.71        6.80      1.51 o
   9   1   6       31.14       31.11      2.48 o
  11   1   6        0.48        0.61      1.88 o
  13   1   6        0.50       -2.01      2.01 o
  15   1   6        2.45        4.31      3.20 o
 -16   2   6        0.62       -5.85      6.01 o
 -14   2   6      124.40      112.49      6.03 o
 -12   2   6     1590.72     1497.58     17.89 o
 -10   2   6      591.37      587.21      8.49 o
  -8   2   6     1028.74     1086.49     10.69 o
  -6   2   6     7778.72     8201.83     58.67 o
  -4   2   6      309.01      319.70      3.98 o
  -2   2   6       72.02       72.58      2.49 o
   0   2   6      320.67      268.78      3.47 o
   2   2   6      871.18      830.86      7.13 o
   4   2   6      784.86      782.19      6.94 o
   6   2   6     3744.27     3736.34     28.80 o
   8   2   6      106.84      125.43      3.70 o
  10   2   6     1046.85      966.37     12.35 o
  12   2   6      620.31      577.91     10.75 o
  14   2   6       16.16       17.27      3.03 o
 -15   3   6      153.37      188.99      8.04 o
 -13   3   6      319.97      320.95     15.45 o
 -11   3   6      537.96      522.96      9.13 o
  -9   3   6     1433.67     1416.39     13.64 o
  -7   3   6        7.39       10.10      1.11 o
  -5   3   6        7.60       48.48      2.40 o
  -3   3   6      987.47      996.49      8.43 o
  -1   3   6      119.16      119.54      3.38 o
   1   3   6     2227.65     2199.16     17.18 o
   3   3   6      961.69      936.58      8.19 o
   5   3   6      330.75      328.48      7.90 o
   7   3   6      440.87      438.23      6.77 o
   9   3   6        0.00       -0.26      1.72 o
  11   3   6      858.57      845.30     13.07 o
  13   3   6       28.23       24.71      3.44 o
  15   3   6       15.26       20.19      3.37 o
 -14   4   6        0.08        2.81      4.27 o
 -12   4   6      513.77      468.72      9.02 o
 -10   4   6      816.22      789.08     10.49 o
  -8   4   6      658.49      569.71      8.03 o
  -6   4   6     2047.98     2244.28     18.72 o
  -4   4   6     2078.05     2267.35     20.99 o
  -2   4   6     1813.65     2132.50     16.01 o
   0   4   6      398.13      382.79      6.59 o
   2   4   6     1058.67     1018.36      8.91 o
   4   4   6     3116.09     3143.07     22.87 o
   6   4   6     2617.03     2711.01     20.39 o
   8   4   6      290.24      264.60      5.34 o
  10   4   6      219.80      208.63      6.87 o
  12   4   6      374.56      333.43      9.41 o
  14   4   6        6.54       12.73      5.35 o
 -15   5   6        4.39       10.28      4.14 o
 -13   5   6       68.88       51.63      3.98 o
 -11   5   6      380.70      318.26      7.41 o
  -9   5   6        0.35        6.70      2.11 o
  -7   5   6      240.80      249.31      5.04 o
  -5   5   6      168.00      163.47      3.28 o
  -3   5   6      843.06      868.57      8.02 o
  -1   5   6     3306.39     3526.41     25.20 o
   1   5   6     2579.05     2886.00     21.28 o
   3   5   6      110.23      104.09      2.62 o
   5   5   6      311.92      300.73      4.30 o
   7   5   6      156.45      158.90      5.43 o
   9   5   6      188.02      175.56      6.29 o
  11   5   6      180.72      183.95      6.92 o
  13   5   6      115.51      116.44      5.99 o
 -14   6   6       11.03       17.51      3.34 o
 -12   6   6       11.12       11.26      4.22 o
 -10   6   6      126.22      121.43      4.67 o
  -8   6   6      397.20      400.99      7.10 o
  -6   6   6      679.17      700.52      9.37 o
  -4   6   6      292.67      283.77      4.79 o
  -2   6   6       51.69       54.44      1.83 o
   0   6   6       87.75      105.68      3.36 o
   2   6   6       65.31       81.91      2.46 o
   4   6   6     1132.63     1150.91     10.57 o
   6   6   6       28.13       25.96      2.51 o
   8   6   6      276.12      261.65      7.55 o
  10   6   6        0.90        4.43      5.11 o
  12   6   6        4.90        3.77      2.79 o
  14   6   6        8.17        8.84      3.58 o
 -13   7   6       25.27       36.96      3.94 o
 -11   7   6        7.63        5.97      2.28 o
  -9   7   6      634.15      558.97      9.15 o
  -7   7   6     1311.96     1308.15     15.03 o
  -5   7   6      710.42      659.40      9.19 o
  -3   7   6      447.09      449.23      6.92 o
  -1   7   6      352.98      308.06      4.89 o
   1   7   6       14.48       15.53      1.47 o
   3   7   6       26.93       35.34      2.00 o
   5   7   6      573.46      560.49      8.22 o
   7   7   6      254.65      252.62      7.42 o
   9   7   6       25.52       14.75      3.13 o
  11   7   6        3.59       -2.03      2.55 o
  13   7   6       70.38       85.76      5.59 o
 -12   8   6       29.85       33.98      3.34 o
 -10   8   6       10.62       10.39      2.40 o
  -8   8   6       73.18       75.41      3.61 o
  -6   8   6        2.49        2.36      2.12 o
  -4   8   6       21.17       21.10      2.24 o
  -2   8   6        9.68       11.28      1.81 o
   0   8   6      114.76      109.18      3.42 o
   2   8   6      714.45      670.56      8.32 o
   4   8   6       26.02       24.78      2.51 o
   6   8   6      147.57      139.59      4.29 o
   8   8   6       39.14       33.13      3.74 o
  10   8   6        6.14        6.74      2.96 o
  12   8   6        0.29        3.82      3.08 o
 -11   9   6        7.62       15.91      2.85 o
  -9   9   6      157.68      169.43      6.73 o
  -7   9   6     1267.86     1217.66     15.11 o
  -5   9   6     1136.91     1085.59     13.54 o
  -3   9   6      336.34      335.70      6.51 o
  -1   9   6      147.22      147.19      4.73 o
   1   9   6       74.91       76.79      4.32 o
   3   9   6      225.51      193.48      5.55 o
   5   9   6      192.55      203.89      5.23 o
   7   9   6      569.35      553.73     10.46 o
   9   9   6      134.39      136.96      8.56 o
  11   9   6        0.13       -2.09      2.98 o
 -10  10   6       66.34       84.11      4.79 o
  -8  10   6       65.71       62.48      4.04 o
  -6  10   6      406.02      362.41      7.44 o
  -4  10   6        0.49        1.90      2.25 o
  -2  10   6      574.95      546.62      9.88 o
   0  10   6      584.33      558.31     11.16 o
   2  10   6      507.49      484.01     10.36 o
   4  10   6        0.49       -2.02      2.24 o
   6  10   6      214.37      217.40      6.57 o
   8  10   6       45.99       40.63      4.95 o
  10  10   6       10.17       10.01      3.38 o
  -9  11   6       22.18       28.78      3.66 o
  -7  11   6        4.02       10.91      2.80 o
  -5  11   6       36.41       31.85      3.08 o
  -3  11   6      270.20      251.97     11.45 o
  -1  11   6      532.14      506.26     11.04 o
   1  11   6      206.20      177.67      6.51 o
   3  11   6      272.42      295.95      9.78 o
   5  11   6       33.92       44.97      3.91 o
   7  11   6        2.93       -0.74      3.90 o
  -6  12   6       42.43       60.23      4.18 o
  -4  12   6        0.05       -0.68      2.37 o
  -2  12   6       27.53       31.40      3.76 o
   0  12   6        6.44        5.22      4.09 o
   2  12   6        3.10        3.93      3.09 o
   4  12   6        1.27        6.98      3.14 o
   6  12   6       14.03       23.07      4.37 o
  -3  13   6       37.11       37.49      4.26 o
  -1  13   6        3.57        7.75      3.23 o
   1  13   6        1.12        2.90      3.15 o
   3  13   6        9.35       10.00      3.26 o
 -15   1   7       39.55       43.99      4.43 o
 -13   1   7       84.48       82.92      4.00 o
 -11   1   7      591.40      564.18      9.29 o
  -9   1   7     1288.35     1214.14     12.06 o
  -7   1   7      187.58      211.87      3.38 o
  -5   1   7     1731.65     1785.63     13.78 o
  -3   1   7       18.83       32.13      1.22 o
  -1   1   7      734.06      708.86      6.19 o
   1   1   7       83.83       89.96      1.85 o
   3   1   7       61.43       73.43      2.06 o
   5   1   7      275.79      277.15      4.80 o
   7   1   7     1001.03      988.39     13.42 o
   9   1   7      215.98      252.40      5.94 o
  11   1   7      256.94      238.68      5.95 o
  13   1   7      191.89      179.23      6.21 o
  15   1   7       74.31       81.07      8.59 o
 -16   2   7        3.14        1.27      6.33 o
 -14   2   7      257.53      296.69      8.17 o
 -12   2   7      511.25      480.36      8.85 o
 -10   2   7      672.91      674.60     10.09 o
  -8   2   7       72.50       82.92      2.89 o
  -6   2   7      172.92      198.76      6.90 o
  -4   2   7       52.22       67.06      1.63 o
  -2   2   7        5.90       10.53      1.14 o
   0   2   7      367.39      386.91      4.20 o
   2   2   7      218.30      236.06      4.41 o
   4   2   7       85.97       93.35      1.90 o
   6   2   7        3.00        4.86      1.45 o
   8   2   7      810.99      740.71      9.87 o
  10   2   7      841.85      790.69     11.07 o
  12   2   7      123.32      130.85      5.31 o
  14   2   7       46.73       54.49      4.34 o
 -15   3   7       27.91       43.71      4.02 o
 -13   3   7        5.69        6.88      2.82 o
 -11   3   7        5.12        2.07      2.52 o
  -9   3   7      768.67      731.04      9.51 o
  -7   3   7      915.65      915.63      8.73 o
  -5   3   7     3191.42     3237.33     23.42 o
  -3   3   7     3147.29     3252.73     24.77 o
  -1   3   7      596.99      495.25      9.10 o
   1   3   7     2409.11     2546.49     19.83 o
   3   3   7     1167.42     1210.58     10.16 o
   5   3   7      312.58      306.18      3.98 o
   7   3   7      451.15      434.64      6.89 o
   9   3   7       89.48       74.77      3.29 o
  11   3   7       92.47      100.09      5.83 o
  13   3   7       58.90       69.66      5.09 o
  15   3   7        0.10       -0.59      2.66 o
 -14   4   7       25.76       21.94      3.31 o
 -12   4   7      239.45      239.05      7.25 o
 -10   4   7      695.47      732.45     11.23 o
  -8   4   7      336.07      343.82      6.76 o
  -6   4   7      107.95       98.61      6.41 o
  -4   4   7      344.26      331.63      4.69 o
  -2   4   7       11.90        8.43      0.98 o
   0   4   7      861.84      856.66      8.40 o
   2   4   7     2542.48     2561.80     21.01 o
   4   4   7       82.76      102.37      2.37 o
   6   4   7       83.92       82.98      3.09 o
   8   4   7       90.67       95.70      3.47 o
  10   4   7      437.53      445.93     10.28 o
  12   4   7      138.97      130.48      6.17 o
  14   4   7      146.07      150.06      7.67 o
 -15   5   7       46.30       76.56      8.54 o
 -13   5   7       13.64       10.46      2.86 o
 -11   5   7      606.84      621.71     11.97 o
  -9   5   7     4008.40     4030.84     38.91 o
  -7   5   7       35.69       35.83      2.26 o
  -5   5   7       67.59       80.55      2.42 o
  -3   5   7     1012.01     1255.67     10.82 o
  -1   5   7      315.43      379.44      4.71 o
   1   5   7      227.33      271.38      3.97 o
   3   5   7      166.82      168.60      3.13 o
   5   5   7      149.47      202.41      3.38 o
   7   5   7       31.16       26.85      3.03 o
   9   5   7     1262.89     1196.46     18.48 o
  11   5   7      506.64      521.37     11.90 o
  13   5   7        0.01       -0.30      2.82 o
 -14   6   7       14.94       19.28      3.42 o
 -12   6   7        5.52        5.20      2.77 o
 -10   6   7      877.26      809.09     12.66 o
  -8   6   7       81.93       67.55      3.48 o
  -6   6   7      114.00      103.66      3.43 o
  -4   6   7        0.12        4.22      1.52 o
  -2   6   7       82.96       85.64      2.29 o
   0   6   7      214.67      239.94      4.10 o
   2   6   7       18.73       12.89      1.31 o
   4   6   7       56.80       66.86      2.23 o
   6   6   7      464.01      435.14      7.88 o
   8   6   7      237.54      211.16      6.95 o
  10   6   7        8.02       15.20      3.61 o
  12   6   7        0.17       -3.33      3.33 o
 -13   7   7       21.73       26.27      4.43 o
 -11   7   7       92.87       98.65      5.18 o
  -9   7   7      914.70      879.32     13.44 o
  -7   7   7      381.48      363.34      6.86 o
  -5   7   7      119.75      120.30      3.78 o
  -3   7   7      102.35      103.20      3.26 o
  -1   7   7      485.20      480.45      6.49 o
   1   7   7      257.49      240.83      4.39 o
   3   7   7      326.05      315.26      5.77 o
   5   7   7      104.10      107.08      3.55 o
   7   7   7      114.32       90.52      4.81 o
   9   7   7      664.46      602.03     12.75 o
  11   7   7       15.18        9.90      3.23 o
  13   7   7        1.10        3.02      3.03 o
 -12   8   7        2.31        6.45      4.18 o
 -10   8   7        4.73       18.16      3.81 o
  -8   8   7       17.16       18.30      2.78 o
  -6   8   7      362.91      320.70      6.49 o
  -4   8   7     1264.26     1265.13     14.44 o
  -2   8   7      807.67      802.16     10.36 o
   0   8   7        1.53        1.60      2.28 o
   2   8   7      709.99      640.71      8.40 o
   4   8   7       12.54       12.35      2.09 o
   6   8   7      247.25      256.29      7.71 o
   8   8   7      227.78      219.55      7.59 o
  10   8   7        1.08        6.20      3.09 o
  12   8   7       21.07       17.18      3.49 o
 -11   9   7        1.51        5.89      3.05 o
  -9   9   7      114.20      100.28      4.82 o
  -7   9   7      410.54      368.59      8.31 o
  -5   9   7      229.22      198.89      5.26 o
  -3   9   7        8.95       11.70      2.08 o
  -1   9   7      679.87      669.03     10.62 o
   1   9   7     1841.15     1766.23     22.76 o
   3   9   7     1387.05     1441.99     16.46 o
   5   9   7      107.58      115.96      4.15 o
   7   9   7      103.40       98.93      5.38 o
   9   9   7      267.61      232.49      8.20 o
  11   9   7       11.61       10.73      3.30 o
 -10  10   7       40.00       42.51      3.90 o
  -8  10   7       89.37       93.28      4.74 o
  -6  10   7       16.33       18.82      2.88 o
  -4  10   7      150.79      149.69      5.26 o
  -2  10   7       45.07       37.13      3.22 o
   0  10   7      586.54      543.03     11.09 o
   2  10   7      278.72      247.59      7.35 o
   4  10   7      257.57      232.21      6.36 o
   6  10   7       16.64       19.46      3.48 o
   8  10   7       34.48       44.75      4.34 o
  -9  11   7        5.61       10.07      3.07 o
  -7  11   7       48.54       50.39      4.50 o
  -5  11   7       25.70       20.86      2.73 o
  -3  11   7       13.03       18.64      3.54 o
  -1  11   7      187.38      196.60      6.95 o
   1  11   7        2.40        6.53      2.94 o
   3  11   7       68.63       82.59      4.92 o
   5  11   7        0.47        3.55      2.75 o
   7  11   7        5.77        1.98      3.98 o
  -6  12   7        7.13       14.00      3.73 o
  -4  12   7       74.90       75.75      4.54 o
  -2  12   7       81.93       74.29      4.91 o
   0  12   7      102.69      111.92      5.70 o
   2  12   7       52.31       57.68      4.95 o
   4  12   7        0.06        0.66      3.03 o
   6  12   7       19.40       20.56      4.47 o
  -1  13   7        2.66        8.18      3.39 o
   1  13   7       21.01       32.39      4.20 o
 -16   0   8       14.10       14.08      6.96 o
 -14   0   8      101.23       90.03      6.77 o
 -12   0   8     1523.17     1480.65     28.49 o
 -10   0   8      240.36      245.10      7.33 o
  -8   0   8       44.38       41.13      3.08 o
  -6   0   8     8649.49     8997.06     84.97 o
  -4   0   8     1136.33     1159.79     16.36 o
  -2   0   8      228.62      220.51      5.38 o
   0   0   8        6.26        6.38      1.28 o
   2   0   8     5006.38     5057.18     55.78 o
   4   0   8       95.85      123.89      4.82 o
   6   0   8       99.01      116.93      4.80 o
   8   0   8       16.52       18.55      3.18 o
  10   0   8        0.98       72.12      4.97 o
  12   0   8      206.04      211.77      8.49 o
  14   0   8       58.63       52.98      6.67 o
 -15   1   8       20.04       12.50      3.68 o
 -13   1   8      273.42      300.17      8.06 o
 -11   1   8      107.97       99.49      4.12 o
  -9   1   8      826.98      757.26      9.61 o
  -7   1   8      505.76      513.94      7.08 o
  -5   1   8       42.77       60.74      1.53 o
  -3   1   8    10150.91    10229.87     71.93 o
  -1   1   8     3277.53     3478.13     24.31 o
   1   1   8     3693.10     3903.51     27.08 o
   3   1   8      995.65      919.79      7.98 o
   5   1   8      118.40      150.57      5.08 o
   7   1   8       55.48       40.59      2.40 o
   9   1   8     1226.74     1237.24     14.67 o
  11   1   8       29.59       30.17      2.88 o
  13   1   8      267.48      278.64      7.84 o
  15   1   8        0.13        3.99      2.69 o
 -16   2   8       25.98       46.08      6.43 o
 -14   2   8       70.14       79.88      4.64 o
 -12   2   8       91.63       91.70      4.72 o
 -10   2   8      216.12      219.55      5.98 o
  -8   2   8       35.76       30.20      1.99 o
  -6   2   8       29.07       40.66      1.72 o
  -4   2   8       88.72       93.40      1.89 o
  -2   2   8        3.25        0.75      0.73 o
   0   2   8     4315.16     4545.59     31.27 o
   2   2   8       48.63       45.74      1.85 o
   4   2   8      148.62      155.92      2.57 o
   6   2   8       86.39       93.48      3.50 o
   8   2   8      394.95      394.90      6.96 o
  10   2   8      120.14      127.04      5.25 o
  12   2   8        0.05       -0.42      2.64 o
  14   2   8        1.99        4.47      3.43 o
 -15   3   8      160.27      166.15      6.61 o
 -13   3   8       15.62       32.60      5.51 o
 -11   3   8      369.49      332.11      8.21 o
  -9   3   8        5.84        8.99      1.97 o
  -7   3   8      271.61      243.25      5.27 o
  -5   3   8       53.93       65.18      2.00 o
  -3   3   8     4217.96     4281.64     31.91 o
  -1   3   8      320.71      372.21      8.78 o
   1   3   8     4724.11     4746.00     32.86 o
   3   3   8     2702.99     2886.53     21.20 o
   5   3   8        1.77        9.38      1.53 o
   7   3   8       27.85       37.59      2.41 o
   9   3   8        0.01        3.99      2.22 o
  11   3   8     1017.28     1006.51     15.05 o
  13   3   8      353.45      346.33     10.77 o
 -14   4   8       42.35       43.44      4.04 o
 -12   4   8        0.75        3.16      2.68 o
 -10   4   8      128.22      130.17      5.25 o
  -8   4   8      105.49      122.95      4.14 o
  -6   4   8      605.74      622.10      8.15 o
  -4   4   8      688.05      599.41      6.31 o
  -2   4   8     2525.40     2460.50     23.41 o
   0   4   8      449.21      524.14      5.77 o
   2   4   8        3.25        4.06      1.37 o
   4   4   8      361.31      339.91      4.57 o
   6   4   8      105.64      113.61      4.76 o
   8   4   8      276.59      280.24      5.82 o
  10   4   8        5.09        4.91      2.80 o
  12   4   8      242.49      245.04      9.81 o
  14   4   8       81.15       75.25      5.35 o
 -13   5   8       98.15      114.37      5.62 o
 -11   5   8      265.88      269.42      7.77 o
  -9   5   8      336.95      347.94      8.48 o
  -7   5   8      110.15       99.89      3.75 o
  -5   5   8      635.86      621.88      7.97 o
  -3   5   8      278.89      315.08      4.65 o
  -1   5   8      133.03      145.90      3.13 o
   1   5   8      165.90      163.07      3.14 o
   3   5   8      110.63       78.60      2.56 o
   5   5   8      345.71      370.44      5.61 o
   7   5   8       36.12       35.03      2.83 o
   9   5   8        0.21        5.31      2.72 o
  11   5   8        0.37       10.28      2.94 o
  13   5   8       33.13       30.13      4.82 o
 -14   6   8       29.86       43.79      4.34 o
 -12   6   8      252.91      231.68      7.61 o
 -10   6   8      358.26      361.33      9.06 o
  -8   6   8      243.17      227.51      6.07 o
  -6   6   8       23.16       27.24      2.43 o
  -4   6   8      343.26      355.36      6.04 o
  -2   6   8      210.36      215.04      3.68 o
   0   6   8     1679.87     1652.20     14.92 o
   2   6   8      316.57      312.17      4.68 o
   4   6   8       51.96       75.83      3.06 o
   6   6   8      253.90      257.77      7.27 o
   8   6   8      685.79      677.91     13.10 o
  10   6   8        2.66       -0.05      2.67 o
  12   6   8       14.44       11.18      3.37 o
 -13   7   8      394.69      435.74     11.12 o
 -11   7   8        5.67        5.37      2.63 o
  -9   7   8        0.38        2.90      2.25 o
  -7   7   8      122.46      101.81      4.21 o
  -5   7   8      928.17      857.90     10.98 o
  -3   7   8       33.78       38.10      2.31 o
  -1   7   8       23.95       29.81      1.97 o
   1   7   8       74.71       90.88      2.90 o
   3   7   8       58.76       60.68      2.80 o
   5   7   8      463.91      401.79     13.60 o
   7   7   8      235.56      232.86      7.35 o
   9   7   8      132.94      158.73      6.66 o
  11   7   8      101.96      100.67      5.81 o
 -12   8   8       24.83       22.56      3.61 o
 -10   8   8      125.28      170.04      6.67 o
  -8   8   8      272.93      291.32      7.31 o
  -6   8   8      197.55      209.76      5.95 o
  -4   8   8      102.90       91.11      4.23 o
  -2   8   8      659.88      601.28      8.75 o
   0   8   8      437.58      434.39      6.53 o
   2   8   8        1.25        3.92      1.78 o
   4   8   8        0.18       -0.72      1.86 o
   6   8   8      291.33      282.19      8.14 o
   8   8   8        8.09       11.60      3.41 o
  10   8   8      134.65      159.06      7.06 o
 -11   9   8       10.87       12.33      3.29 o
  -9   9   8      178.49      190.28      6.33 o
  -7   9   8       23.36       28.92      3.14 o
  -5   9   8        5.85       10.09      2.37 o
  -3   9   8       99.24       95.86      3.74 o
  -1   9   8        3.42        4.92      2.22 o
   1   9   8       58.41       65.52      3.69 o
   3   9   8       14.71       16.78      2.72 o
   5   9   8       64.98       63.49      3.81 o
   7   9   8       27.12       24.47      3.68 o
   9   9   8        5.03        6.56      3.26 o
 -10  10   8       27.83       27.88      3.93 o
  -8  10   8        0.19       -2.22      2.30 o
  -6  10   8       12.10       15.96      3.46 o
  -4  10   8       16.18       30.04      3.03 o
  -2  10   8       24.95       35.23      3.13 o
   0  10   8       15.27       20.30      3.74 o
   2  10   8        2.16        2.80      2.93 o
   4  10   8        2.95        1.42      2.25 o
   6  10   8      147.57      161.24      8.02 o
   8  10   8       36.61       29.13      4.08 o
  -7  11   8       12.10        8.28      3.37 o
  -5  11   8       18.23       19.35      2.89 o
  -3  11   8       25.98       20.48      2.91 o
  -1  11   8       37.83       49.00      4.25 o
   1  11   8       33.94       35.89      3.72 o
   3  11   8       84.73       83.54      4.87 o
   5  11   8       32.91       36.42      3.81 o
   7  11   8        0.25        6.01      3.99 o
  -6  12   8        9.56       14.55      3.60 o
  -4  12   8       11.10        8.64      3.54 o
  -2  12   8       18.61       27.78      6.03 o
   0  12   8        7.57       10.53      3.33 o
   2  12   8       39.33       42.17      4.80 o
   4  12   8       61.78       73.71      5.93 o
 -15   1   9       14.79        8.73      3.73 o
 -13   1   9      379.70      360.45      8.90 o
 -11   1   9     1417.99     1413.54     17.34 o
  -9   1   9        0.88        2.60      1.68 o
  -7   1   9       44.40       42.28      2.19 o
  -5   1   9     1216.93     1211.87     12.46 o
  -3   1   9       44.31       43.54      1.99 o
  -1   1   9     1576.27     1623.63     12.63 o
   1   1   9     4845.65     4906.20     33.73 o
   3   1   9      229.81      204.47      3.05 o
   5   1   9      281.00      273.10      5.13 o
   7   1   9      273.38      227.66      5.57 o
   9   1   9       27.88       28.30      2.58 o
  11   1   9      348.22      370.79      7.76 o
  13   1   9      262.95      292.25     10.36 o
 -14   2   9       26.85       27.61      4.04 o
 -12   2   9      120.67      131.72      6.46 o
 -10   2   9       42.20       47.61      3.02 o
  -8   2   9        9.32       23.06      1.96 o
  -6   2   9      837.60      871.26     10.05 o
  -4   2   9        2.71        6.89      1.31 o
  -2   2   9      229.71      197.32      2.88 o
   0   2   9     1866.99     1895.41     14.59 o
   2   2   9       54.83       50.98      1.83 o
   4   2   9      435.67      404.60      5.37 o
   6   2   9     1146.09     1136.95     12.94 o
   8   2   9     1124.93     1038.28     12.80 o
  10   2   9       57.75       85.38      7.16 o
  12   2   9       29.53       30.33      3.40 o
  14   2   9      389.74      435.55     12.72 o
 -15   3   9      127.97      139.73      6.99 o
 -13   3   9        0.08        0.26      2.68 o
 -11   3   9       13.43       19.28      3.08 o
  -9   3   9      135.73      140.12      5.17 o
  -7   3   9     3307.89     3226.37     34.74 o
  -5   3   9      526.78      478.90      6.46 o
  -3   3   9      383.32      372.02      4.78 o
  -1   3   9      300.39      286.54      3.92 o
   1   3   9     1772.60     1868.35     15.71 o
   3   3   9     1394.77     1402.12     11.81 o
   5   3   9      334.05      335.65      5.86 o
   7   3   9      332.45      351.17      6.49 o
   9   3   9      339.72      339.24      6.84 o
  11   3   9      162.29      161.87      5.87 o
  13   3   9       17.30       27.39      4.06 o
 -14   4   9      137.44      156.05      6.62 o
 -12   4   9      466.33      459.51     10.48 o
 -10   4   9      961.08      930.31     15.04 o
  -8   4   9       54.45       49.50      3.53 o
  -6   4   9     1084.56     1031.75     11.57 o
  -4   4   9     3045.35     3146.96     27.02 o
  -2   4   9        3.11        3.88      1.05 o
   0   4   9     1819.30     1826.56     15.72 o
   2   4   9      393.87      358.01      5.32 o
   4   4   9      726.73      764.50      8.56 o
   6   4   9       59.87       66.11      2.89 o
   8   4   9      105.31      114.60      3.94 o
  10   4   9      222.85      200.28      7.12 o
  12   4   9      210.21      221.32      8.14 o
  14   4   9       34.47       32.71      4.53 o
 -13   5   9        0.18       -1.02      2.56 o
 -11   5   9       68.26       68.21      4.53 o
  -9   5   9      391.43      401.61      9.20 o
  -7   5   9      437.10      412.87     10.02 o
  -5   5   9       24.26       30.29      1.99 o
  -3   5   9      847.91      816.14      8.72 o
  -1   5   9      715.67      680.09      9.21 o
   1   5   9      315.96      329.38      5.01 o
   3   5   9      581.48      569.96      7.24 o
   5   5   9       23.69       16.76      1.98 o
   7   5   9      361.19      320.60      7.14 o
   9   5   9       34.06       33.80      3.56 o
  11   5   9        6.57        7.05      3.06 o
  13   5   9       51.73       69.24      5.30 o
 -14   6   9       19.45       38.24      4.90 o
 -12   6   9       37.72       30.90      3.79 o
 -10   6   9      178.94      169.37      6.98 o
  -8   6   9      383.48      353.21      8.59 o
  -6   6   9       35.26       41.54      3.15 o
  -4   6   9     1245.98     1282.46     15.42 o
  -2   6   9      497.26      520.99      6.28 o
   0   6   9     1246.24     1301.76     11.76 o
   2   6   9     1381.26     1444.41     12.91 o
   4   6   9      387.38      395.80      6.82 o
   6   6   9      766.42      762.88     13.50 o
   8   6   9       94.48       88.59      5.01 o
  10   6   9      290.57      275.38      8.65 o
  12   6   9       27.25       29.76      4.05 o
 -13   7   9       17.87       28.74      4.00 o
 -11   7   9       40.73       37.66      3.82 o
  -9   7   9      277.70      251.86      7.70 o
  -7   7   9       99.01       86.19      3.95 o
  -5   7   9       51.94       62.10      3.46 o
  -3   7   9       32.30       33.71      2.38 o
  -1   7   9      143.03      139.59      3.53 o
   1   7   9       53.74       59.85      2.27 o
   3   7   9       90.39       99.21      3.29 o
   5   7   9       16.74       66.55      4.13 o
   7   7   9      240.60      224.59      7.35 o
   9   7   9      164.81      150.37      6.60 o
  11   7   9       80.70       82.09      8.26 o
 -12   8   9        0.56        2.54      2.90 o
 -10   8   9        0.23        5.92      2.76 o
  -8   8   9      454.04      424.42     13.01 o
  -6   8   9     1442.33     1322.60     17.22 o
  -4   8   9      372.34      378.88      7.82 o
  -2   8   9      118.61      119.17      3.90 o
   0   8   9      564.31      577.64      8.55 o
   2   8   9     1071.34     1101.17     12.18 o
   4   8   9       96.21       94.88      4.16 o
   6   8   9      344.57      337.02      9.02 o
   8   8   9     1091.24     1039.92     18.16 o
  10   8   9       66.80       76.34      5.35 o
 -11   9   9        1.30        0.81      3.26 o
  -9   9   9        5.02       10.57      3.18 o
  -7   9   9       20.78       21.99      2.89 o
  -5   9   9       15.05       17.73      2.57 o
  -3   9   9      690.95      676.79     11.04 o
  -1   9   9       20.87       25.38      2.81 o
   1   9   9        0.81        2.38      2.46 o
   3   9   9       58.58       55.60      3.49 o
   5   9   9      100.30      103.21      5.27 o
   7   9   9       89.02      100.61      5.63 o
   9   9   9       21.58       33.52      4.26 o
  -8  10   9       44.38       55.28      4.52 o
  -6  10   9       31.70       16.02      2.74 o
  -4  10   9       58.87       57.61      4.17 o
  -2  10   9      417.11      433.60      8.87 o
   0  10   9      260.41      253.90      6.69 o
   2  10   9      466.94      480.10     10.54 o
   4  10   9       92.64      104.61      4.82 o
   6  10   9        1.98       10.57      3.73 o
   8  10   9      122.26      107.62      6.02 o
  -7  11   9      165.21      178.30      7.21 o
  -5  11   9       42.70       59.48      4.44 o
  -3  11   9       22.64       24.82      3.47 o
  -1  11   9       12.77       22.47      3.49 o
   1  11   9        0.89        0.89      3.28 o
   3  11   9       20.87       17.27      4.76 o
   5  11   9       32.71       48.55      5.02 o
   7  11   9       20.67       24.31      4.86 o
  -4  12   9        5.48        5.41      2.91 o
  -2  12   9       10.89       13.05      4.05 o
   0  12   9       25.53       31.72      4.05 o
   2  12   9      148.75      144.44      6.53 o
   4  12   9       28.09       30.02      4.70 o
 -14   0  10        5.36        8.97      4.10 o
 -12   0  10     2082.04     2052.52     36.82 o
 -10   0  10     3896.20     3840.97     52.52 o
  -8   0  10        5.49        5.05      2.27 o
  -6   0  10     3187.57     3253.11     39.82 o
  -4   0  10     6500.85     6280.80     70.35 o
  -2   0  10       37.87       49.69      3.97 o
   0   0  10      513.85      542.17      8.07 o
   2   0  10    26970.38    28935.64    263.60 o
   4   0  10     1608.52     1633.17     23.40 o
   6   0  10      891.04      938.86     16.51 o
   8   0  10      192.71      174.14      6.92 o
  10   0  10       45.00       41.07      4.33 o
  12   0  10      415.10      381.92     11.76 o
  14   0  10      297.01      336.07     14.68 o
 -15   1  10      226.89      279.15      9.94 o
 -13   1  10      130.21      110.98      5.28 o
 -11   1  10       98.52       88.59      4.03 o
  -9   1  10      124.56      131.72      3.93 o
  -7   1  10      124.10      153.62      3.87 o
  -5   1  10      573.35      623.38      8.07 o
  -3   1  10       25.64       23.51      1.76 o
  -1   1  10     6552.63     7044.93     47.49 o
   1   1  10    16734.38    17972.88    131.16 o
   3   1  10      463.85      461.48      5.51 o
   5   1  10       56.78       39.20      2.27 o
   7   1  10      152.79      156.13      4.42 o
   9   1  10        8.05       14.30      2.34 o
  11   1  10      907.94      878.06     12.93 o
  13   1  10        0.53       -1.28      2.81 o
 -14   2  10        5.60        8.38      5.41 o
 -12   2  10       90.79       86.24      5.14 o
 -10   2  10       23.97       29.01      2.87 o
  -8   2  10      281.82      265.93      5.34 o
  -6   2  10      657.96      672.68      8.70 o
  -4   2  10      774.99      780.65      9.28 o
  -2   2  10     1445.01     1556.07     13.63 o
   0   2  10    13491.94    14532.02     95.07 o
   2   2  10      962.02      907.03      9.04 o
   4   2  10      226.39      226.34      4.67 o
   6   2  10      193.64      181.96      5.05 o
   8   2  10      422.45      412.92      7.49 o
  10   2  10        1.47        4.82      2.20 o
  12   2  10        0.01        2.30      2.92 o
  14   2  10       46.83       52.81      4.82 o
 -15   3  10        0.06        4.19      4.08 o
 -13   3  10      128.81      131.72      5.84 o
 -11   3  10      992.21     1021.81     16.29 o
  -9   3  10     1181.05     1141.89     16.72 o
  -7   3  10      514.49      525.90      8.58 o
  -5   3  10      556.72      536.70      7.72 o
  -3   3  10      873.14      866.57      8.97 o
  -1   3  10     2153.79     2226.40     17.17 o
   1   3  10        2.38        1.88      1.95 o
   3   3  10      477.49      473.96      5.62 o
   5   3  10      224.21      216.24      4.76 o
   7   3  10      204.79      189.14      5.56 o
   9   3  10      104.28      115.38      3.89 o
  11   3  10      151.96      139.77     12.55 o
  13   3  10       97.79      103.65      6.19 o
 -14   4  10        0.27        7.35      3.11 o
 -12   4  10       29.42       35.87      3.71 o
 -10   4  10      343.41      308.93      8.21 o
  -8   4  10       31.38       37.72      3.31 o
  -6   4  10      289.47      273.66      5.88 o
  -4   4  10       67.47       66.81      2.61 o
  -2   4  10      127.16      132.46      3.08 o
   0   4  10      470.72      487.51      6.26 o
   2   4  10      744.96      743.28      8.24 o
   4   4  10      407.30      408.05      6.72 o
   6   4  10      633.34      584.25      8.74 o
   8   4  10        2.87        1.96      2.22 o
  10   4  10       11.49       14.71      3.08 o
  12   4  10        0.00        2.02      3.25 o
 -13   5  10        2.80        7.35      3.26 o
 -11   5  10      876.95      785.20     14.37 o
  -9   5  10      391.87      355.23      8.79 o
  -7   5  10      242.11      228.40      7.97 o
  -5   5  10        5.36        2.91      1.44 o
  -3   5  10        1.57        6.56      1.72 o
  -1   5  10      203.97      240.73      5.17 o
   1   5  10     1381.62     1388.32     13.18 o
   3   5  10        5.23       11.51      1.38 o
   5   5  10       56.53       54.77      2.83 o
   7   5  10       71.28       75.17      3.88 o
   9   5  10       37.01       30.32      3.65 o
  11   5  10       13.44       14.31      3.47 o
  13   5  10      152.91      153.49      7.41 o
 -12   6  10        4.65        1.30      4.43 o
 -10   6  10        0.48        0.50      3.11 o
  -8   6  10      592.42      599.05     11.76 o
  -6   6  10      353.38      357.67      8.38 o
  -4   6  10       16.57       26.01      2.72 o
  -2   6  10       17.12       23.55      1.83 o
   0   6  10      313.72      312.97      4.87 o
   2   6  10      115.40       99.88      2.84 o
   4   6  10       48.19       53.06      2.54 o
   6   6  10       72.58       75.34      4.50 o
   8   6  10      125.40      121.34      5.70 o
  10   6  10       31.04       31.56      3.88 o
  12   6  10        9.01        7.17      3.45 o
 -11   7  10      365.79      369.82     10.00 o
  -9   7  10      387.62      372.72      9.53 o
  -7   7  10       60.18       49.95      3.74 o
  -5   7  10     3127.15     3089.89     31.43 o
  -3   7  10      963.29      999.36     13.42 o
  -1   7  10        4.67        8.20      2.33 o
   1   7  10      756.21      742.79      8.03 o
   3   7  10     1629.96     1602.31     15.71 o
   5   7  10       35.45       36.66      3.56 o
   7   7  10      539.28      476.51     10.99 o
   9   7  10      131.06      129.45      6.26 o
  11   7  10       25.29       25.13      3.98 o
 -12   8  10      156.00      181.18      7.51 o
 -10   8  10        2.53        8.18      3.45 o
  -8   8  10      115.57      110.87      5.44 o
  -6   8  10       38.68       40.73      3.14 o
  -4   8  10        5.93        7.74      2.29 o
  -2   8  10      152.88      129.92      4.93 o
   0   8  10      923.40      914.85     11.57 o
   2   8  10      341.35      372.59      6.43 o
   4   8  10       76.72       84.62      4.03 o
   6   8  10       59.74       64.99      4.56 o
   8   8  10       49.26       61.81      4.83 o
  10   8  10        3.31        6.35      3.31 o
  -9   9  10      153.34      165.64      6.89 o
  -7   9  10      245.52      260.91      8.08 o
  -5   9  10       59.95       72.22      3.98 o
  -3   9  10      360.61      334.56      7.59 o
  -1   9  10     1301.67     1331.00     21.68 o
   1   9  10      754.18      749.41     11.75 o
   3   9  10       22.02       24.81      2.96 o
   5   9  10      101.19      117.81      5.69 o
   7   9  10      270.61      259.13      8.59 o
   9   9  10      116.81      130.86      6.75 o
  -8  10  10       38.55       45.65      4.33 o
  -6  10  10       96.32       94.76      4.53 o
  -4  10  10      247.09      234.69      8.15 o
  -2  10  10       36.21       45.43      3.87 o
   0  10  10       61.72       68.72      4.04 o
   2  10  10       33.72       32.94      3.71 o
   4  10  10      310.79      294.22      7.71 o
   6  10  10       13.33       12.67      4.06 o
   8  10  10        6.53        9.45      3.49 o
  -7  11  10       25.34       24.10      4.33 o
  -5  11  10        3.48        3.12      2.86 o
  -3  11  10       62.56       57.65      3.93 o
  -1  11  10       87.08       90.38      5.98 o
   1  11  10      211.38      224.08      7.51 o
   3  11  10        0.33       -0.96      3.71 o
   5  11  10       64.38       68.86      8.22 o
  -4  12  10      100.51       91.50      5.58 o
  -2  12  10       80.38       82.63      6.24 o
   0  12  10      268.65      285.10     10.25 o
   2  12  10        6.84       13.20      3.58 o
 -15   1  11       87.72      104.05      6.57 o
 -13   1  11        3.39        4.87      2.88 o
 -11   1  11        0.30        4.15      2.25 o
  -9   1  11      240.00      215.75      5.11 o
  -7   1  11       14.73       19.38      1.99 o
  -5   1  11      314.71      330.15      5.73 o
  -3   1  11     3876.37     3895.81     32.64 o
  -1   1  11     5516.08     5729.40     45.73 o
   1   1  11     1581.66     1650.78     13.43 o
   3   1  11      865.89      819.47     12.51 o
   5   1  11      127.45      142.83      9.83 o
   7   1  11       66.09       67.49      3.28 o
   9   1  11      285.13      290.41      6.66 o
  11   1  11      406.24      428.39      8.76 o
  13   1  11        6.04        5.22      2.97 o
 -14   2  11       12.51       10.73      3.80 o
 -12   2  11      384.97      366.64      9.27 o
 -10   2  11     2072.90     2055.00     23.06 o
  -8   2  11       42.16       37.91      2.47 o
  -6   2  11      531.24      510.01      7.59 o
  -4   2  11       10.83       16.88      1.77 o
  -2   2  11        0.09        0.66      1.46 o
   0   2  11     3854.20     3934.64     28.19 o
   2   2  11      210.45      198.32      3.36 o
   4   2  11      708.54      707.67      9.34 o
   6   2  11       98.82       95.74      3.50 o
   8   2  11       32.81       30.16      2.61 o
  10   2  11        0.39        2.96      2.25 o
  12   2  11       15.55       11.59      3.08 o
 -13   3  11        8.99       14.75      3.15 o
 -11   3  11      847.73      778.27     16.39 o
  -9   3  11      684.60      722.63     11.21 o
  -7   3  11      175.57      173.94      4.86 o
  -5   3  11      652.87      630.03      9.40 o
  -3   3  11      790.46      787.16      9.56 o
  -1   3  11     1839.56     1849.76     16.09 o
   1   3  11      409.04      399.44      5.18 o
   3   3  11      716.03      694.66     10.04 o
   5   3  11       63.00       61.89      2.89 o
   7   3  11       95.06       85.98      3.81 o
   9   3  11       75.72       86.73      3.80 o
  11   3  11      135.40      134.24     13.89 o
  13   3  11       71.59       80.30      5.75 o
 -14   4  11        1.97       -1.72      2.94 o
 -12   4  11      782.68      740.08     14.13 o
 -10   4  11       19.14       23.11      3.72 o
  -8   4  11     2102.68     2059.99     25.73 o
  -6   4  11     1420.43     1401.25     18.79 o
  -4   4  11     1634.74     1547.11     30.52 o
  -2   4  11      227.59      267.06      4.55 o
   0   4  11      294.56      297.29      4.50 o
   2   4  11      443.21      455.71      5.83 o
   4   4  11       81.09       88.65      3.25 o
   6   4  11      142.56      152.77      4.49 o
   8   4  11       95.55       99.61      3.92 o
  10   4  11        1.41        1.03      2.70 o
  12   4  11      100.63      111.24      6.38 o
 -13   5  11       14.27       19.05      4.48 o
 -11   5  11      297.76      275.89      8.27 o
  -9   5  11     1186.54     1168.52     17.84 o
  -7   5  11       53.61       53.40      3.67 o
  -5   5  11       35.26       37.94      2.61 o
  -3   5  11      310.61      320.44      5.70 o
  -1   5  11       51.70       50.81      2.25 o
   1   5  11       63.40       69.59      2.42 o
   3   5  11       76.17       80.28      2.83 o
   5   5  11       49.05       56.24      3.04 o
   7   5  11     1134.02     1076.91     15.26 o
   9   5  11      154.42      155.72      6.45 o
  11   5  11      538.89      568.49     13.22 o
 -12   6  11       23.63       20.85      3.37 o
 -10   6  11       13.64       16.70      3.10 o
  -8   6  11     1298.49     1282.92     19.10 o
  -6   6  11      932.94      895.94     14.59 o
  -4   6  11      693.89      703.06     12.66 o
  -2   6  11      361.79      363.58      6.98 o
   0   6  11      865.96      889.89     10.46 o
   2   6  11      902.53      904.07      9.62 o
   4   6  11      149.00      158.78      4.60 o
   6   6  11      654.41      634.17     10.95 o
   8   6  11        4.84        5.10      2.84 o
  10   6  11       90.11       94.49      5.68 o
  12   6  11       35.00       39.49      4.42 o
 -11   7  11       74.08       60.00      4.69 o
  -9   7  11       34.61       29.60      3.47 o
  -7   7  11      109.23      106.52      5.00 o
  -5   7  11      442.31      406.94      9.34 o
  -3   7  11     1049.32     1034.31     13.95 o
  -1   7  11        1.65        4.02      1.54 o
   1   7  11      273.78      265.06      6.03 o
   3   7  11      627.04      633.30      8.78 o
   5   7  11       16.79       17.37      3.23 o
   7   7  11       73.20       75.34      4.87 o
   9   7  11       28.48       24.27      4.15 o
  11   7  11       32.01       41.03      4.51 o
 -10   8  11      107.56      134.49      6.32 o
  -8   8  11       60.76       65.28      4.47 o
  -6   8  11        6.89        7.89      3.36 o
  -4   8  11       23.89       24.53      2.76 o
  -2   8  11       34.88       44.76      3.13 o
   0   8  11      130.29      135.49      4.26 o
   2   8  11      101.44       90.65      3.49 o
   4   8  11      213.36      202.48      6.89 o
   6   8  11        3.06       10.74      3.02 o
   8   8  11       32.60       37.36      4.24 o
  10   8  11      152.13      148.94      7.18 o
  -9   9  11        0.01        7.78      3.06 o
  -7   9  11       52.70       52.60      4.12 o
  -5   9  11      619.61      611.77     12.45 o
  -3   9  11       25.40       31.46      2.98 o
  -1   9  11      113.73      119.22      5.30 o
   1   9  11      710.57      709.20     12.80 o
   3   9  11      129.94      126.17      5.56 o
   5   9  11       11.92       20.67      3.53 o
   7   9  11      254.79      257.89      8.74 o
   9   9  11        1.44        2.49      3.58 o
  -8  10  11        8.81        5.72      3.14 o
  -6  10  11        0.00        3.70      2.60 o
  -4  10  11      392.72      377.46      9.67 o
  -2  10  11       25.71       19.98      3.20 o
   0  10  11      710.98      741.22     13.73 o
   2  10  11       93.12       95.39      5.81 o
   4  10  11      122.74      111.26      5.84 o
   6  10  11       35.09       40.10      5.23 o
  -5  11  11      418.69      447.77     13.01 o
  -3  11  11       72.48       89.12      5.27 o
  -1  11  11       33.68       34.57      4.63 o
   1  11  11        0.31        2.56      3.54 o
   3  11  11        6.54        5.80      4.72 o
   5  11  11      147.20      155.30     10.20 o
 -14   0  12        0.54        7.79      4.44 o
 -12   0  12      233.03      253.98     10.96 o
 -10   0  12        1.47        2.79      2.76 o
  -8   0  12     2469.50     2561.87     34.35 o
  -6   0  12     2481.63     2483.36     32.83 o
  -4   0  12      137.01      143.92      5.74 o
  -2   0  12      599.87      589.90     11.36 o
   0   0  12     1697.73     1688.19     27.26 o
   2   0  12     4913.99     5095.49     50.79 o
   4   0  12     1312.30     1276.46     20.30 o
   6   0  12     2474.93     2470.07     34.50 o
   8   0  12      556.11      532.99     14.83 o
  10   0  12      354.43      364.19     11.30 o
  12   0  12        3.84        4.13      6.26 o
 -13   1  12      335.60      364.18      9.53 o
 -11   1  12      203.03      210.02      6.12 o
  -9   1  12     1010.71      978.14     14.36 o
  -7   1  12        8.83       10.12      1.90 o
  -5   1  12     3046.72     3051.16     27.19 o
  -3   1  12       34.05       46.09      4.49 o
  -1   1  12     1734.91     1806.32     17.38 o
   1   1  12       13.69       28.65      1.93 o
   3   1  12        9.07       10.73      1.35 o
   5   1  12       17.72       24.73      2.29 o
   7   1  12        1.80       -1.18      1.91 o
   9   1  12       31.78       38.79      3.01 o
  11   1  12       28.60       41.27      3.13 o
  13   1  12        7.05        4.61      3.08 o
 -14   2  12        4.64        8.37      3.83 o
 -12   2  12        0.32        2.69      2.83 o
 -10   2  12      208.71      210.47      6.00 o
  -8   2  12      632.25      558.80      9.45 o
  -6   2  12        0.81        2.50      1.79 o
  -4   2  12      262.08      277.04      5.31 o
  -2   2  12        9.81        7.14      1.68 o
   0   2  12       61.44       62.43      3.09 o
   2   2  12      301.16      317.04      6.19 o
   4   2  12      624.09      564.10     14.67 o
   6   2  12      353.35      371.86      6.97 o
   8   2  12        0.25       -1.50      2.14 o
  10   2  12      261.65      270.73      6.80 o
  12   2  12       66.48       67.73      4.59 o
 -13   3  12      333.25      365.93     11.09 o
 -11   3  12      246.49      276.87      8.12 o
  -9   3  12        5.04        3.02      2.27 o
  -7   3  12      162.63      143.18      4.63 o
  -5   3  12       16.23       22.90      2.09 o
  -3   3  12       17.48       20.57      1.94 o
  -1   3  12     2983.02     3049.34     26.78 o
   1   3  12     1173.41     1179.75     12.29 o
   3   3  12      842.38      837.24     12.44 o
   5   3  12      792.38      742.90     10.28 o
   7   3  12      193.61      190.79      5.19 o
   9   3  12       24.80       27.64      2.83 o
  11   3  12      223.66      272.77      9.09 o
  13   3  12        0.54        4.21      4.91 o
 -12   4  12       11.71       14.17      3.25 o
 -10   4  12      300.04      283.32      8.24 o
  -8   4  12      165.32      147.71      5.74 o
  -6   4  12     1871.22     1814.67     20.38 o
  -4   4  12      338.03      317.35      6.49 o
  -2   4  12     1818.50     1833.83     18.00 o
   0   4  12     1262.12     1309.60     12.81 o
   2   4  12       21.17       30.51      2.74 o
   4   4  12      580.08      572.02      8.68 o
   6   4  12     1248.25     1240.91     14.88 o
   8   4  12        0.04        3.57      2.14 o
  10   4  12       88.68      105.21      6.00 o
  12   4  12       16.73       18.24      4.22 o
 -13   5  12       42.98       59.16      4.76 o
 -11   5  12       73.96       69.02      4.69 o
  -9   5  12       64.68       82.53      4.78 o
  -7   5  12        6.92        8.78      2.74 o
  -5   5  12       90.45       81.23      4.11 o
  -3   5  12       34.12       34.55      3.55 o
  -1   5  12       54.26       50.93      2.38 o
   1   5  12       23.09       32.04      3.48 o
   3   5  12       41.30       44.50      2.63 o
   5   5  12       10.50       25.20      2.49 o
   7   5  12      213.54      216.70      6.35 o
   9   5  12       26.07       31.96      3.79 o
  11   5  12       19.99       29.42      3.98 o
 -12   6  12      122.24      143.87      6.56 o
 -10   6  12       55.34       62.18      4.46 o
  -8   6  12      158.54      154.53      6.06 o
  -6   6  12       66.77       72.12      4.21 o
  -4   6  12      377.61      393.75      8.86 o
  -2   6  12        7.70        5.03      1.74 o
   0   6  12       35.63       34.01      2.84 o
   2   6  12      142.41      128.23      4.00 o
   4   6  12      579.52      546.09      8.88 o
   6   6  12      115.15       98.99      4.46 o
   8   6  12       82.16       94.97      5.46 o
  10   6  12       12.43       13.90      3.60 o
 -11   7  12      146.41      157.57      6.90 o
  -9   7  12       97.55      116.96      5.64 o
  -7   7  12        1.80        3.01      2.52 o
  -5   7  12      185.28      179.94      6.30 o
  -3   7  12       22.29       21.52      2.97 o
  -1   7  12      808.89      822.03     11.98 o
   1   7  12      325.37      316.18      5.77 o
   3   7  12       13.89       20.82      2.78 o
   5   7  12        9.62       10.78      3.04 o
   7   7  12        4.70       -0.62      2.79 o
   9   7  12       31.99       27.26      6.05 o
 -10   8  12       58.31       54.65      4.56 o
  -8   8  12      120.03      137.63      6.10 o
  -6   8  12      360.41      363.45      9.38 o
  -4   8  12       79.33       78.52      4.48 o
  -2   8  12       37.14       41.81      3.18 o
   0   8  12      100.18      111.93      4.45 o
   2   8  12      177.33      176.36      5.55 o
   4   8  12        5.50        2.50      2.73 o
   6   8  12       92.91      115.15      5.73 o
   8   8  12       18.14       14.44      3.67 o
  -9   9  12       96.15      104.90      5.77 o
  -7   9  12      325.40      326.16      9.36 o
  -5   9  12        0.02        7.39      2.73 o
  -3   9  12        2.94        5.32      2.65 o
  -1   9  12        5.77        7.36      3.59 o
   1   9  12      146.64      134.33      4.99 o
   3   9  12      160.86      163.43      7.64 o
   5   9  12       19.58       30.80      3.80 o
   7   9  12      109.59      127.88      7.28 o
  -6  10  12      206.63      206.29      7.56 o
  -4  10  12        2.15        5.62      3.21 o
  -2  10  12        0.60        0.03      2.64 o
   0  10  12        0.19        2.95      2.79 o
   2  10  12      261.63      282.70     11.72 o
   4  10  12        4.69       12.93      4.39 o
   6  10  12      146.94      170.93      9.78 o
  -5  11  12       38.98       65.33      6.34 o
  -3  11  12       70.16       66.84      5.44 o
  -1  11  12      101.55      112.55      6.68 o
   1  11  12       67.07       76.70      7.76 o
   3  11  12       95.90       99.80     12.18 o
 -13   1  13       55.48       61.54      4.54 o
 -11   1  13      324.64      300.14      7.43 o
  -9   1  13      393.19      401.21      7.43 o
  -7   1  13       49.05       53.75      2.86 o
  -5   1  13      561.83      566.00      8.40 o
  -3   1  13      123.10      119.08      3.68 o
  -1   1  13      135.20      133.04      3.70 o
   1   1  13        3.56        5.91      1.63 o
   3   1  13      108.13      110.41      3.63 o
   5   1  13        5.31        5.50      2.03 o
   7   1  13      148.26      144.66      4.64 o
   9   1  13      401.73      413.77      8.45 o
  11   1  13      135.22      135.39      5.29 o
 -14   2  13        1.76        2.78      3.62 o
 -12   2  13      170.05      169.16      6.65 o
 -10   2  13       13.53        9.69      2.35 o
  -8   2  13      141.80      123.20      4.52 o
  -6   2  13     3110.18     3103.96     28.29 o
  -4   2  13       67.75       79.67      3.14 o
  -2   2  13      754.64      709.31      9.32 o
   0   2  13      925.41      922.64     10.87 o
   2   2  13        1.41        2.51      1.93 o
   4   2  13      598.81      590.28      9.65 o
   6   2  13      125.07      134.66      4.42 o
   8   2  13        5.36        1.69      2.05 o
  10   2  13       31.35       30.30      3.05 o
  12   2  13       34.66       33.86      3.90 o
 -13   3  13       23.90       42.66      4.39 o
 -11   3  13       11.54       17.53      3.34 o
  -9   3  13       59.74       59.80      3.53 o
  -7   3  13      175.42      192.17      5.47 o
  -5   3  13      418.40      406.99     10.24 o
  -3   3  13      869.02      842.68     10.58 o
  -1   3  13      136.75      154.77      4.12 o
   1   3  13      654.87      611.64      8.42 o
   3   3  13       22.22       25.00      2.37 o
   5   3  13      357.97      350.88      6.82 o
   7   3  13       82.33       82.23      3.68 o
   9   3  13       80.77       84.78      4.06 o
  11   3  13        0.07        5.72      4.18 o
 -12   4  13       88.42       91.73      5.41 o
 -10   4  13        5.92        3.46      2.67 o
  -8   4  13       46.18       54.01      4.08 o
  -6   4  13        5.01       11.32      3.60 o
  -4   4  13      105.26      109.33      3.63 o
  -2   4  13      348.00      329.93      6.06 o
   0   4  13     1226.60     1170.86     13.16 o
   2   4  13      262.33      242.81      6.79 o
   4   4  13      225.27      218.84      6.91 o
   6   4  13       52.96       58.34      3.27 o
   8   4  13      355.98      360.56      7.64 o
  10   4  13      125.52      119.31      6.11 o
  12   4  13       95.91      103.73      6.37 o
 -11   5  13      448.46      484.55     11.57 o
  -9   5  13      621.07      592.61     12.18 o
  -7   5  13     1077.17     1047.86     18.15 o
  -5   5  13     1150.45     1090.86     16.42 o
  -3   5  13      922.50      897.26     19.55 o
  -1   5  13      353.01      359.79      6.48 o
   1   5  13        2.31        4.57      1.81 o
   3   5  13      152.79      145.13      4.81 o
   5   5  13      101.98      107.82      4.08 o
   7   5  13      143.26      149.12      5.47 o
   9   5  13      175.74      178.07      7.15 o
  11   5  13       84.00       99.07      6.62 o
 -12   6  13       58.76       47.40      6.10 o
 -10   6  13      346.09      336.74      9.54 o
  -8   6  13       23.09       20.16      3.61 o
  -6   6  13       30.43       20.71      2.83 o
  -4   6  13       78.65       79.30      4.47 o
  -2   6  13        8.05        6.68      1.97 o
   0   6  13        1.22        5.39      1.88 o
   2   6  13      107.59       96.53      3.74 o
   4   6  13      303.97      314.60      6.71 o
   6   6  13       57.20       54.40      3.66 o
   8   6  13      539.18      530.30     19.02 o
  10   6  13      117.08      137.02      6.83 o
 -11   7  13      138.96      148.28      6.87 o
  -9   7  13        6.96       12.96      3.13 o
  -7   7  13      103.06       93.84      5.02 o
  -5   7  13      252.20      252.06      7.50 o
  -3   7  13      785.21      797.23     13.87 o
  -1   7  13      332.16      348.96      8.39 o
   1   7  13      133.30      130.22      3.87 o
   3   7  13      448.66      470.91     10.37 o
   5   7  13        9.17       15.60      4.07 o
   7   7  13        9.33       13.13      3.23 o
   9   7  13       97.29       84.05      5.60 o
 -10   8  13        8.42        6.14      3.25 o
  -8   8  13        0.06        4.81      2.69 o
  -6   8  13       18.08       16.92      2.92 o
  -4   8  13      517.31      504.55     11.07 o
  -2   8  13      553.68      579.06     11.59 o
   0   8  13        6.77        7.14      2.36 o
   2   8  13      142.61      127.90      5.57 o
   4   8  13       12.60       12.53      3.88 o
   6   8  13      113.81      127.46      6.18 o
   8   8  13       84.68       99.98      6.04 o
  -7   9  13       21.88       26.62      3.53 o
  -5   9  13       15.58        7.24      2.58 o
  -3   9  13      146.64      139.22     10.61 o
  -1   9  13      175.11      191.48      7.72 o
   1   9  13     1004.68     1052.07     19.70 o
   3   9  13      145.40      159.05      9.39 o
   5   9  13       11.74       13.96      4.06 o
   7   9  13        0.00       -3.48      3.86 o
  -6  10  13        5.68       11.71      3.25 o
  -4  10  13       12.27       12.45      6.61 o
  -2  10  13        8.80       16.54      3.63 o
   0  10  13       56.60       62.45      4.40 o
   2  10  13       76.24       72.91     10.91 o
   4  10  13      115.31      107.39     12.02 o
  -3  11  13       35.04       50.69      5.08 o
  -1  11  13        8.93       15.10      4.47 o
   1  11  13       16.62       20.98      8.62 o
 -12   0  14      995.13      984.16     23.75 o
 -10   0  14      188.02      173.10      7.15 o
  -8   0  14     1523.63     1475.40     23.52 o
  -6   0  14      111.25      116.46      5.41 o
  -4   0  14        2.84        6.33      2.65 o
  -2   0  14      715.25      687.73     13.27 o
   0   0  14      731.40      727.22     13.39 o
   2   0  14     4204.28     4179.38     64.24 o
   4   0  14     2509.27     2461.73     42.33 o
   6   0  14        0.49        4.67      2.46 o
   8   0  14      272.47      292.16      9.79 o
  10   0  14       67.59       85.28      6.26 o
  12   0  14      408.12      432.87     11.72 o
 -13   1  14      150.05      164.44      7.43 o
 -11   1  14      342.00      338.46      8.06 o
  -9   1  14      360.53      344.32      7.71 o
  -7   1  14       28.81       28.00      2.48 o
  -5   1  14      188.94      183.99      4.73 o
  -3   1  14       86.68       86.06      3.29 o
  -1   1  14      419.30      397.12      6.69 o
   1   1  14        5.25       18.30     10.10 o
   3   1  14     2099.66     2036.05     30.95 o
   5   1  14      485.41      450.12      7.99 o
   7   1  14       31.23       37.99      2.82 o
   9   1  14      195.36      200.28      6.00 o
  11   1  14      205.88      231.91      6.89 o
 -12   2  14        4.73        2.40      2.97 o
 -10   2  14       43.08       54.98      3.48 o
  -8   2  14      208.95      205.62      5.91 o
  -6   2  14        6.72        9.37      1.91 o
  -4   2  14      370.93      362.32      6.58 o
  -2   2  14      376.28      368.60      6.51 o
   0   2  14     2034.39     2035.47     19.79 o
   2   2  14        6.60        5.26      2.45 o
   4   2  14      366.38      351.52      8.57 o
   6   2  14       31.20       33.18      2.45 o
   8   2  14       80.65       75.41      3.78 o
  10   2  14        4.66        8.42      2.53 o
  12   2  14       51.14       51.55      4.40 o
 -13   3  14       50.60       51.81      4.54 o
 -11   3  14       87.02       80.57      4.80 o
  -9   3  14      205.77      213.47      6.20 o
  -7   3  14      105.51       94.43      4.13 o
  -5   3  14       51.95       65.99      3.10 o
  -3   3  14       10.33       10.96      1.96 o
  -1   3  14     1941.68     2004.87     19.79 o
   1   3  14     2167.87     2103.88     26.30 o
   3   3  14      135.84      104.47      4.82 o
   5   3  14       29.17       31.90      2.59 o
   7   3  14      149.73      154.95      4.94 o
   9   3  14      125.29      132.61      5.61 o
  11   3  14      293.53      318.20     17.67 o
 -12   4  14        0.57        4.71      3.24 o
 -10   4  14      181.58      179.61      9.48 o
  -8   4  14     1968.51     1950.83     25.74 o
  -6   4  14      596.76      597.01     10.15 o
  -4   4  14       89.03       93.54      3.52 o
  -2   4  14      186.19      179.96      5.29 o
   0   4  14      543.56      576.89      8.54 o
   2   4  14       12.57        6.76      2.67 o
   4   4  14      351.70      352.51      7.64 o
   6   4  14       51.19       51.63      4.35 o
   8   4  14       36.17       34.78      3.05 o
  10   4  14       89.17      100.02      5.25 o
 -11   5  14      198.35      223.94      8.05 o
  -9   5  14      379.68      385.45      9.84 o
  -7   5  14       28.30       38.32      3.59 o
  -5   5  14      119.03      124.68      5.27 o
  -3   5  14       46.57       42.63      2.73 o
  -1   5  14       24.16       27.68      2.40 o
   1   5  14      278.01      292.12      6.64 o
   3   5  14      483.31      482.07      9.08 o
   5   5  14       13.17       10.11      2.56 o
   7   5  14      146.00      142.55      5.54 o
   9   5  14        4.71        6.59      3.46 o
 -10   6  14        1.80        4.69      2.89 o
  -8   6  14      236.63      245.80      7.82 o
  -6   6  14      104.34      105.70      5.03 o
  -4   6  14     1200.39     1200.41     18.02 o
  -2   6  14      215.73      221.43      6.59 o
   0   6  14      469.21      452.99      7.76 o
   2   6  14        0.69        1.00      2.60 o
   4   6  14      571.11      562.18     10.27 o
   6   6  14      109.95      115.18      5.00 o
   8   6  14      263.29      276.55      9.05 o
  10   6  14       18.18       23.17      4.18 o
  -9   7  14       80.64       87.62      5.14 o
  -7   7  14      131.30      134.42      5.91 o
  -5   7  14      122.77      126.45      5.60 o
  -3   7  14      143.92      147.44      5.81 o
  -1   7  14      413.14      433.95      9.65 o
   1   7  14      681.56      701.76     11.35 o
   3   7  14      140.76      147.26      5.97 o
   5   7  14       49.66       51.87      5.02 o
   7   7  14       28.59       37.70      3.66 o
   9   7  14      283.00      309.39      9.95 o
  -8   8  14        0.50        2.43      3.85 o
  -6   8  14        3.02        4.59      2.97 o
  -4   8  14       13.77       11.47      2.89 o
  -2   8  14       10.95       15.75      3.01 o
   0   8  14       28.03       29.87      3.27 o
   2   8  14        7.94       10.93      7.68 o
   4   8  14      463.60      492.87     13.15 o
   6   8  14       44.59       50.61      5.35 o
  -7   9  14       49.25       51.23      4.68 o
  -5   9  14       27.49       29.13      3.55 o
  -3   9  14       47.52       55.11      4.28 o
  -1   9  14       18.43       16.18      7.32 o
   1   9  14        4.71        0.32      6.01 o
   3   9  14       14.27       11.60      5.24 o
   5   9  14      126.81      134.08      9.17 o
  -4  10  14       46.27       68.93      6.98 o
  -2  10  14       12.11        6.36      3.31 o
   0  10  14      204.72      263.11     11.80 o
 -13   1  15      264.21      277.94     10.22 o
 -11   1  15       43.39       45.10      3.55 o
  -9   1  15      226.74      244.18      6.63 o
  -7   1  15      123.70      122.73      4.25 o
  -5   1  15       93.20       91.16      3.39 o
  -3   1  15        4.32        7.04      1.97 o
  -1   1  15      890.28      819.13     10.66 o
   1   1  15       60.91       57.24      3.67 o
   3   1  15       91.89       75.67      4.34 o
   5   1  15        0.20        5.19      2.56 o
   7   1  15       12.57       16.92      2.44 o
   9   1  15        2.44        6.43      2.48 o
  11   1  15       48.66       65.81      4.30 o
 -12   2  15        3.13        1.42      2.92 o
 -10   2  15       73.07       72.41      4.00 o
  -8   2  15      185.55      186.90      5.80 o
  -6   2  15      191.12      182.16      4.99 o
  -4   2  15       72.99       72.98      3.32 o
  -2   2  15      867.50      845.18     11.04 o
   0   2  15     1063.73     1019.67     13.81 o
   2   2  15       80.21       76.62      4.40 o
   4   2  15      508.66      460.24     10.11 o
   6   2  15      152.70      148.64      5.33 o
   8   2  15        0.90        4.04      2.16 o
  10   2  15       23.19       24.62      3.14 o
 -11   3  15       57.44       64.81      4.58 o
  -9   3  15      156.57      159.33      5.86 o
  -7   3  15        7.07        6.58      2.32 o
  -5   3  15      463.92      444.55      7.78 o
  -3   3  15      201.37      188.48      4.89 o
  -1   3  15      356.19      346.74      6.57 o
   1   3  15      601.51      573.03     11.42 o
   3   3  15       17.10       16.40      3.40 o
   5   3  15       28.67       30.61      3.40 o
   7   3  15        9.72       13.85      2.78 o
   9   3  15        1.61        7.12      2.65 o
 -12   4  15      114.39      122.13      6.24 o
 -10   4  15      252.04      239.41      7.88 o
  -8   4  15      282.28      289.51      8.36 o
  -6   4  15        8.12        8.95      2.29 o
  -4   4  15      122.79      130.63      6.29 o
  -2   4  15        8.17        4.53      1.94 o
   0   4  15      530.05      547.93      9.58 o
   2   4  15      111.16      112.93      5.52 o
   4   4  15        1.70       -1.58      2.42 o
   6   4  15        6.57        5.17      2.53 o
   8   4  15      306.23      321.64      7.60 o
  10   4  15        0.02        2.71      3.89 o
 -11   5  15      188.13      172.81      7.62 o
  -9   5  15       16.00       16.82      2.99 o
  -7   5  15      316.91      319.65      8.73 o
  -5   5  15       68.67       72.52      4.25 o
  -3   5  15      619.29      611.96      9.41 o
  -1   5  15      327.46      320.50      6.46 o
   1   5  15       99.99       98.17      4.85 o
   3   5  15      231.65      239.16      7.40 o
   5   5  15      249.41      254.05      6.91 o
   7   5  15        0.60        2.56      3.44 o
   9   5  15        1.59        0.94      3.31 o
 -10   6  15      194.81      197.42      7.46 o
  -8   6  15       79.89       84.70      4.93 o
  -6   6  15        6.36        4.47      2.58 o
  -4   6  15      144.26      150.23      5.90 o
  -2   6  15       78.17       86.07      4.00 o
   0   6  15      496.94      538.49      9.74 o
   2   6  15        2.07        3.77      2.72 o
   4   6  15        3.37       -1.21      2.49 o
   6   6  15       11.93       23.51      3.69 o
   8   6  15       18.10       23.85      4.88 o
  -9   7  15        2.58        2.35      2.64 o
  -7   7  15        0.14        0.65      2.97 o
  -5   7  15       43.88       41.55      3.71 o
  -3   7  15        5.83        5.17      2.54 o
  -1   7  15       79.84       89.70      4.75 o
   1   7  15      519.04      544.48     11.47 o
   3   7  15       29.08       28.24      4.20 o
   5   7  15       28.54       28.77      4.55 o
   7   7  15        0.10       -5.61      5.61 o
  -8   8  15       93.17      105.91      5.74 o
  -6   8  15      255.45      257.04      8.32 o
  -4   8  15      138.34      163.13     10.02 o
  -2   8  15       59.16       64.05      4.25 o
   0   8  15      191.90      185.92      7.65 o
   2   8  15      391.68      362.70     34.95 o
   4   8  15       40.18       39.22      6.01 o
   6   8  15       37.00       51.44      4.63 o
  -5   9  15       15.46       19.41      3.24 o
  -3   9  15      347.42      389.44     10.11 o
  -1   9  15       11.70       21.19      5.82 o
   1   9  15       22.13       22.14      7.59 o
  -2  10  15        0.04        5.74      3.48 o
   0  10  15       26.91       25.15      8.07 o
 -12   0  16      267.49      261.32     12.13 o
 -10   0  16       79.72       80.91     12.49 o
  -8   0  16      528.87      544.61     17.91 o
  -6   0  16      364.41      366.92     10.33 o
  -4   0  16     1384.45     1370.82     23.61 o
  -2   0  16      198.66      198.85      7.18 o
   0   0  16      562.53      515.74     15.21 o
   2   0  16      440.22      416.46     13.75 o
   4   0  16        5.56        4.77      3.74 o
   6   0  16      255.46      259.58     11.35 o
   8   0  16       74.21       94.24      7.34 o
  10   0  16       27.34       37.47      5.07 o
 -11   1  16       51.39       50.12      3.73 o
  -9   1  16      179.11      168.18      5.68 o
  -7   1  16      264.83      244.21      6.32 o
  -5   1  16      258.05      241.96      5.94 o
  -3   1  16       12.07        7.48      2.13 o
  -1   1  16       58.93       63.68      3.11 o
   1   1  16       38.87       33.33      3.43 o
   3   1  16      562.66      530.85     11.21 o
   5   1  16      123.11      121.11      5.54 o
   7   1  16      417.49      405.82     10.33 o
   9   1  16      177.93      185.18      5.97 o
 -12   2  16       27.45       27.43      3.98 o
 -10   2  16       17.46       21.23      2.86 o
  -8   2  16      121.95      121.23      4.81 o
  -6   2  16       90.83       99.78      3.96 o
  -4   2  16      528.33      507.71      8.51 o
  -2   2  16      441.28      442.85      7.71 o
   0   2  16      745.66      697.75     14.06 o
   2   2  16      101.12       93.45      4.85 o
   4   2  16      285.42      272.92      7.94 o
   6   2  16        2.00        4.10      2.61 o
   8   2  16        9.21       15.98      2.83 o
  10   2  16        3.66        4.49      2.72 o
 -11   3  16      116.51      116.20      5.84 o
  -9   3  16      282.85      274.55      8.24 o
  -7   3  16      501.82      486.54      9.55 o
  -5   3  16      248.12      231.84      5.67 o
  -3   3  16      147.08      129.59      4.23 o
  -1   3  16      901.26      874.67     10.79 o
   1   3  16      674.00      670.40     12.84 o
   3   3  16      173.30      177.67      6.50 o
   5   3  16       91.66       80.52      4.71 o
   7   3  16       12.59       14.33      3.24 o
   9   3  16        4.45        3.74      2.79 o
 -10   4  16       52.38       62.78      4.58 o
  -8   4  16        3.37        7.36      2.88 o
  -6   4  16        0.62        0.63      2.08 o
  -4   4  16      582.00      548.21      8.97 o
  -2   4  16        9.99       15.00      2.40 o
   0   4  16       41.90       35.81      3.57 o
   2   4  16      282.96      256.11      7.72 o
   4   4  16       51.50       46.82      4.01 o
   6   4  16      440.41      404.04     10.26 o
   8   4  16      459.27      501.81     10.71 o
  -9   5  16       39.55       26.87      3.51 o
  -7   5  16      260.63      262.32      8.06 o
  -5   5  16       22.88       32.15      4.54 o
  -3   5  16       60.93       68.33      3.43 o
  -1   5  16       50.56       46.54      3.86 o
   1   5  16       66.08       67.46      4.43 o
   3   5  16        7.55       14.47      3.00 o
   5   5  16       55.45       67.35      4.67 o
   7   5  16        0.61        0.64      3.59 o
  -8   6  16       11.48        9.45      2.94 o
  -6   6  16        3.60        5.17      2.99 o
  -4   6  16        0.06       -1.57      2.35 o
  -2   6  16       59.60       63.76      3.66 o
   0   6  16       22.73       26.79      3.47 o
   2   6  16      258.59      263.20      8.06 o
   4   6  16       28.93       32.31      3.62 o
   6   6  16       55.36       68.13      5.60 o
   8   6  16       39.05       49.85      5.51 o
  -7   7  16      302.81      317.99      9.38 o
  -5   7  16       73.89       85.26      4.95 o
  -3   7  16       18.95       23.95      5.00 o
  -1   7  16       14.07       15.96      3.41 o
   1   7  16        2.96        3.50      2.58 o
   3   7  16        0.88       -3.38      4.07 o
   5   7  16        0.47        1.90      4.67 o
  -6   8  16      118.28      129.14      6.07 o
  -4   8  16        2.66        0.28      2.85 o
  -2   8  16       48.57       55.83      4.18 o
   0   8  16        4.40        6.19      3.99 o
   2   8  16       13.78       20.88      8.07 o
   4   8  16       82.53       89.49     16.61 o
  -3   9  16      393.67      434.56     10.96 o
  -1   9  16       20.32       24.16      5.15 o
   1   9  16       15.32       25.30      9.01 o
 -11   1  17       94.33       96.96      8.54 o
  -9   1  17        5.58        2.14      2.32 o
  -7   1  17      309.13      304.79      6.91 o
  -5   1  17        0.03        1.00      1.89 o
  -3   1  17      224.41      219.85      6.07 o
  -1   1  17      113.21      103.94      5.09 o
   1   1  17      277.80      248.25      7.60 o
   3   1  17        1.94        2.42      2.36 o
   5   1  17       29.95       25.47      3.39 o
   7   1  17       46.61       44.93      4.00 o
   9   1  17       27.37       26.50      6.26 o
 -10   2  17      249.33      241.57      8.94 o
  -8   2  17       34.31       30.31      3.00 o
  -6   2  17       30.52       37.06      2.86 o
  -4   2  17      250.77      262.52      6.15 o
  -2   2  17       12.15       11.31      2.18 o
   0   2  17      526.09      478.47     10.69 o
   2   2  17       53.81       52.27      4.08 o
   4   2  17       85.91       76.57      4.74 o
   6   2  17       17.62       10.05      2.97 o
   8   2  17       13.31       17.33      3.33 o
 -11   3  17        0.00        2.37      2.88 o
  -9   3  17      225.07      239.09      7.95 o
  -7   3  17       78.87       78.99      4.24 o
  -5   3  17       71.12       69.52      3.90 o
  -3   3  17        6.32        8.23      2.38 o
  -1   3  17        1.99        5.03      2.61 o
   1   3  17      108.95      103.53      6.30 o
   3   3  17        8.77        8.89      2.85 o
   5   3  17      139.54      132.31      5.97 o
   7   3  17        0.03        3.63      2.93 o
   9   3  17      111.53      125.29      6.38 o
 -10   4  17      156.54      166.58     10.32 o
  -8   4  17      235.09      229.84      7.72 o
  -6   4  17        2.05        2.57      2.22 o
  -4   4  17       23.47       20.00      2.41 o
  -2   4  17      144.47      148.74      4.65 o
   0   4  17      472.09      456.98     10.57 o
   2   4  17        3.25        4.46      2.74 o
   4   4  17       18.94       20.90      3.27 o
   6   4  17       33.31       35.02      5.07 o
   8   4  17       88.77      102.55      5.97 o
  -9   5  17       25.56       24.35      3.56 o
  -7   5  17        1.50        3.75      2.62 o
  -5   5  17       19.02       17.04      2.86 o
  -3   5  17        2.11        2.77      2.16 o
  -1   5  17       12.36       12.53      2.94 o
   1   5  17      190.93      182.48      6.83 o
   3   5  17        3.45        3.60      4.20 o
   5   5  17       93.13       87.14      5.13 o
   7   5  17      136.95      132.58      7.75 o
  -8   6  17      112.80      110.39      5.80 o
  -6   6  17      267.73      268.95      8.36 o
  -4   6  17       58.54       57.59      4.15 o
  -2   6  17      260.12      255.54      6.86 o
   0   6  17      133.02      122.55      5.70 o
   2   6  17      168.54      173.90      6.72 o
   4   6  17       20.12       13.91      3.58 o
   6   6  17        0.18       -0.36      3.42 o
  -7   7  17       13.75       14.90      3.23 o
  -5   7  17       26.41       27.37      3.60 o
  -3   7  17      262.94      286.95      8.52 o
  -1   7  17        0.72       -0.65      3.61 o
   1   7  17        3.61        8.94      2.81 o
   3   7  17       66.17       72.21      5.64 o
   5   7  17       16.73       23.78      5.85 o
  -4   8  17        0.91        9.71      4.84 o
  -2   8  17       31.04       30.48      4.26 o
   0   8  17       15.53        7.06      5.46 o
   2   8  17      107.97      123.20     11.07 o
 -10   0  18       51.36       60.85      6.41 o
  -8   0  18       43.05       50.32      4.72 o
  -6   0  18      109.84       98.09      5.91 o
  -4   0  18      216.29      225.57      8.27 o
  -2   0  18        2.04        7.62      3.97 o
   0   0  18      398.48      339.58     13.07 o
   2   0  18      551.75      489.05     15.76 o
   4   0  18      741.62      671.86     19.40 o
   6   0  18       33.06       29.82      5.38 o
   8   0  18       64.67       73.76      7.26 o
  -9   1  18       12.13        8.77      2.62 o
  -7   1  18       15.34       10.04      2.34 o
  -5   1  18        7.27        9.15      2.22 o
  -3   1  18      111.91      104.73      4.07 o
  -1   1  18       44.73       45.06      4.00 o
   1   1  18      299.40      256.72      8.06 o
   3   1  18      119.28       91.46      5.11 o
   5   1  18       88.78       74.29      5.49 o
   7   1  18       12.63        7.16      3.00 o
 -10   2  18       10.43       11.48      2.85 o
  -8   2  18        1.75       -0.64      2.30 o
  -6   2  18        8.63        9.66      2.25 o
  -4   2  18       12.93       14.37      2.26 o
  -2   2  18        8.02        7.05      2.76 o
   0   2  18       20.73       19.38      4.98 o
   2   2  18        0.90        2.57      2.57 o
   4   2  18       58.94       49.07      4.16 o
   6   2  18        0.32        4.33      2.85 o
   8   2  18        2.97        1.22      3.05 o
  -9   3  18       10.95       20.77      3.47 o
  -7   3  18      371.22      344.70      9.48 o
  -5   3  18      227.01      218.88      5.90 o
  -3   3  18       16.05       12.44      2.24 o
  -1   3  18        0.05        0.45      2.36 o
   1   3  18        5.92        3.93      2.52 o
   3   3  18      109.42      107.75      5.59 o
   5   3  18       48.62       44.50      5.02 o
   7   3  18       21.82       19.97      3.68 o
  -8   4  18      128.54      133.42      6.22 o
  -6   4  18        6.23        8.26      2.46 o
  -4   4  18        3.92        7.69      2.26 o
  -2   4  18       84.55       87.53      5.66 o
   0   4  18       28.28       26.81      3.54 o
   2   4  18       15.28       10.09      2.84 o
   4   4  18        9.21        6.99      2.89 o
   6   4  18        2.41        8.93      3.23 o
  -7   5  18       34.55       31.88      3.74 o
  -5   5  18        3.31       10.75      2.76 o
  -3   5  18       38.44       45.00      4.50 o
  -1   5  18        9.11       15.23      4.60 o
   1   5  18        5.06       15.31      3.12 o
   3   5  18        0.76       -3.91      3.91 o
   5   5  18       31.56       32.98      3.99 o
  -6   6  18       10.10        2.51      2.69 o
  -4   6  18        0.04       -2.78      2.78 o
  -2   6  18       62.49       87.01      9.65 o
   0   6  18       39.17       41.65      3.91 o
   2   6  18       53.91       61.42      4.67 o
   4   6  18       50.21       44.89      4.32 o
  -5   7  18       43.70       47.90      4.91 o
  -3   7  18        1.50        4.82      3.20 o
  -1   7  18        0.01        0.93      9.88 o
   1   7  18       75.85       77.13      4.93 o
   3   7  18        1.75        1.26      4.88 o
  -9   1  19       42.51       39.70      3.76 o
  -7   1  19       52.54       58.76      3.55 o
  -5   1  19      199.32      191.89      5.65 o
  -3   1  19        3.99       -0.69      2.26 o
  -1   1  19      206.60      187.78      7.15 o
   1   1  19       36.98       36.21      3.90 o
   3   1  19        6.28        2.33      2.68 o
   5   1  19       10.58       11.86      3.09 o
   7   1  19       24.61       33.42      4.35 o
  -8   2  19       42.67       36.23      3.50 o
  -6   2  19       50.41       56.03      3.51 o
  -4   2  19       61.13       55.90      3.21 o
  -2   2  19        0.01        0.24      2.59 o
   0   2  19        0.01        1.24      2.67 o
   2   2  19       35.25       32.57      3.62 o
   4   2  19        5.88       11.13      3.22 o
   6   2  19        2.53        6.66      3.12 o
  -7   3  19       28.24       30.45      3.32 o
  -5   3  19       74.67       77.83      3.87 o
  -3   3  19       68.44       77.41      3.90 o
  -1   3  19       10.88       14.47      3.09 o
   1   3  19      251.22      233.58      8.03 o
   3   3  19        0.00        0.51      2.83 o
   5   3  19        0.52        2.14      2.94 o
  -8   4  19        2.98        1.92      2.94 o
  -6   4  19        5.15        5.61      2.57 o
  -4   4  19        3.37        6.09      2.39 o
  -2   4  19       22.50       25.50      4.35 o
   0   4  19      398.68      392.07     14.47 o
   2   4  19      125.59      115.41      6.95 o
   4   4  19        1.95       -2.77      2.77 o
  -7   5  19      247.06      259.22      8.56 o
  -5   5  19      120.01      133.58      6.10 o
  -3   5  19        0.01        2.02      2.64 o
  -1   5  19      224.52      228.54      7.94 o
   1   5  19      505.88      469.62     11.60 o
   3   5  19       11.85        9.53      3.19 o
  -4   6  19        0.60        9.65      3.52 o
  -2   6  19        0.18        4.38     10.68 o
   0   6  19        0.30        0.28      2.79 o
   2   6  19        7.74        1.72      3.09 o
  -1   7  19       13.47        8.64      4.75 o
  -8   0  20       57.14       74.84      5.08 o
  -6   0  20        0.36        3.38      3.41 o
  -4   0  20       16.00       19.04      4.01 o
  -2   0  20       83.10       80.60      7.15 o
   0   0  20        3.02        4.89      4.48 o
   2   0  20      323.69      288.73     12.80 o
   4   0  20      749.02      742.23     21.92 o
  -7   1  20        0.50       -1.89      2.26 o
  -5   1  20        1.89        0.17      2.51 o
  -3   1  20      127.10      104.03      5.75 o
  -1   1  20       54.81       64.43      5.43 o
   1   1  20       19.46       11.87      5.00 o
   3   1  20      114.59      125.67      6.25 o
   5   1  20        0.00        2.48      3.14 o
  -6   2  20       76.90       67.91      3.87 o
  -4   2  20       93.61       98.48      4.90 o
  -2   2  20        1.73        1.94      2.89 o
   0   2  20      188.78      182.36      7.32 o
   2   2  20        1.78        1.18      2.88 o
   4   2  20        0.49        1.63      3.05 o
  -7   3  20       12.65        9.17      2.89 o
  -5   3  20        2.87        3.43      2.53 o
  -3   3  20        9.33        5.51      3.95 o
  -1   3  20      261.55      270.22      8.78 o
   1   3  20      175.41      143.43      6.77 o
   3   3  20        0.15        2.64      4.04 o
  -6   4  20      268.66      267.76      8.69 o
  -4   4  20       48.48       56.95      5.84 o
  -2   4  20       58.13       52.36      4.38 o
   0   4  20      375.48      379.99     10.65 o
   2   4  20       47.54       41.86      4.38 o
   4   4  20        0.46        4.67      3.19 o
  -3   5  20        0.56        1.26      3.50 o
  -1   5  20        1.83        4.29      3.11 o
   1   5  20       12.25       13.55      3.60 o
  -5   1  21       37.51       42.16      3.34 o
  -3   1  21        4.58        4.15      3.33 o
  -1   1  21       28.04       37.26      4.38 o
   1   1  21        6.26        2.46      3.12 o
   3   1  21       20.87       23.92      4.42 o
  -4   2  21       11.12       15.17      3.79 o
  -2   2  21       37.59       45.64      4.49 o
   0   2  21       44.73       50.56      5.87 o
   2   2  21        0.01        3.38      3.17 o
  -3   3  21        7.68        7.73      3.28 o
  -1   3  21       51.48       53.22      4.70 o
   1   3  21       15.86       16.79      3.75 o
  -2   4  21       27.48       29.57      4.04 o
   0   4  21      126.74      149.19      6.99 o
  -2   0  22       35.16       28.31      8.94 o
 
